# Supplementary material for: Monoclonal antibody therapy demonstrates increased virulence of a lineage VII strain of Lassa virus in nonhuman primates
Source: Emerg Microbes Infect. 2024 Jan 2;13(1):2301061. doi: 10.1080/22221751.2023.2301061 (PMC10810630; doi:10.1080/22221751.2023.2301061)
Supplement: Data_S1 [file TEMI_A_2301061_SM3664.xlsx]

## Sheet: versus baseline
Probe Name	NS Probe ID	Class Name	Analyte Type	Control : 04 vs. Control : 00	P value of: Control : 04 vs. Control : 00	Control : 07 or 08 vs. Control : 00	P value of: Control : 07 or 08 vs. Control : 00	Control : 10 or 11 vs. Control : 00	P value of: Control : 10 or 11 vs. Control : 00	Treated Fatal : 04 vs. Treated Fatal : 00	P value of: Treated Fatal : 04 vs. Treated Fatal : 00	Treated Fatal : 07 or 08 vs. Treated Fatal : 00	P value of: Treated Fatal : 07 or 08 vs. Treated Fatal : 00	Treated Fatal : 10 or 11 vs. Treated Fatal : 00	P value of: Treated Fatal : 10 or 11 vs. Treated Fatal : 00	Treated Survivor : 04 vs. Treated Survivor : 00	P value of: Treated Survivor : 04 vs. Treated Survivor : 00	Treated Survivor : 07 or 08 vs. Treated Survivor : 00	P value of: Treated Survivor : 07 or 08 vs. Treated Survivor : 00	Treated Survivor : 10 or 11 vs. Treated Survivor : 00	P value of: Treated Survivor : 10 or 11 vs. Treated Survivor : 00
IL1R2	NM_001047134.1:415	Endogenous	mRNA	-1.76	0.0160633	-3.06	0.00054622	0.2	0.811914	-1.7	0.0283566	-1.59	0.180238	-2.33	0.145594	-1.04	0.00563216	-1.88	0.0116434	-2.66	1.42e-06
CEACAM1	XM_005589369.1:1624	Endogenous	mRNA	-2.66	9.449e-05	-2.54	0.00023594	-1.64	0.0119645	-2.94	0.00221183	-2.37	0.0310235	-2.25	0.12209	-1.74	4.981e-05	-1.35	0.0254806	-2.06	2.15e-06
TNFSF14	XM_015122635.1:389	Endogenous	mRNA	-0.3	0.261132	-0.87	0.0334253	-0.8	0.0516503	-0.5	0.43177	-0.71	0.478714	-1.88	0.069275	0.01	0.954265	-0.84	0.063788	-1.44	3.48e-06
TAGAP	XM_005551523.1:931	Endogenous	mRNA	0.95	0.00740664	-0.16	0.679973	-1.16	0.0223932	1.01	0.0101841	0.5	0.176007	-1.11	0.133501	0.84	0.00019854	-0.31	0.204997	-0.87	3.95e-06
NR3C1	XM_005558115.1:1376	Endogenous	mRNA	-0.19	0.235962	-0.49	0.071258	-0.89	0.0319443	-0.74	0.0143779	-0.58	0.00418969	-0.85	0.0350229	-0.56	0.00062174	-0.74	0.00017478	-0.95	7.65e-06
IL7	XM_005563593.1:654	Endogenous	mRNA	-0.21	0.122054	-0.05	0.836321	-0.05	0.883652	0.58	0.0706056	0.74	0.148792	-0.61	0.0555844	-0.33	0.120304	-0.11	0.775694	-0.88	9.98e-06
CXCR2	XM_001088762.2:760	Endogenous	mRNA	0.78	0.208142	-0.45	0.46676	-1.53	0.0812035	0.87	0.0547856	-0.22	0.585036	-3.26	0.0354327	0.61	0.21471	-0.67	0.255848	-2.22	1.051e-05
CTLA4	NM_001044739.1:364	Endogenous	mRNA	-0.2	0.534122	0.53	0.243944	2.55	0.00022524	-0.44	0.276709	1	0.31574	2.99	0.0031837	-0.57	0.0213496	0.46	0.352277	1.75	1.466e-05
CXCR3	XM_005593931.1:680	Endogenous	mRNA	-0.12	0.563231	0.15	0.607328	1.33	0.0132598	0.97	0.0220108	0.98	0.0121519	1.86	0.0163886	0.22	0.390245	0.61	0.184368	1.43	1.882e-05
TLR6	NM_001130430.1:123	Endogenous	mRNA	1.47	0.00858362	0.21	0.67086	-0.7	0.306806	1.46	0.00133504	0.51	0.205367	-1.9	0.0551329	1.3	0.00343729	0.13	0.701147	-1.34	2.065e-05
TGFBR2	XM_005545564.1:1761	Endogenous	mRNA	0.17	0.46157	-0.2	0.407042	-0.61	0.0368282	0.54	0.150921	0.31	0.511227	-1.01	0.0357327	-0.15	0.541437	-0.34	0.148863	-0.68	2.13e-05
CXCR1	NM_001040420.1:79	Endogenous	mRNA	1.05	0.0950448	-0.23	0.697364	-1.13	0.176462	1.03	0.0559253	-0.08	0.901192	-3.17	0.0398874	0.76	0.18567	-0.59	0.421249	-2.4	2.5e-05
BAX	XM_005589832.1:340	Endogenous	mRNA	0.35	0.063652	0.41	0.0575134	0.66	0.00668638	1.03	0.00045519	0.54	0.0635659	1.45	0.0379256	0.43	0.00290835	0.43	0.00234901	0.65	4.031e-05
ANP32B	XM_005581222.1:1225	Endogenous	mRNA	-0.19	0.194684	0.31	0.0625817	0.8	0.00268332	-0.29	0.30787	0.35	0.391043	1.52	0.00674549	-0.45	0.00205535	0.08	0.618963	0.65	5.876e-05
LAG3	XM_005569954.1:1283	Endogenous	mRNA	0.68	0.0233864	1.14	0.0144471	3.33	0.00373884	0.62	0.266017	0.88	0.241055	3.51	0.00557122	0.1	0.756262	0.83	0.0857068	2.79	6.03e-05
PTGS2	XM_001107538.2:1343	Endogenous	mRNA	-0.48	0.381993	-1.65	0.0184054	-0.81	0.188928	0.36	0.480106	-0.71	0.259249	-2.95	0.0139593	0.19	0.714901	-0.31	0.582252	-2.12	6.876e-05
TLR4	NM_001037092.1:2100	Endogenous	mRNA	1.85	0.0007117	0.31	0.422899	-0.22	0.639868	1.63	0.0110003	0.62	0.277113	-1.86	0.0651776	1.51	0.00026294	0.3	0.437116	-1.42	9.204e-05
CDKN1A	XM_005553160.1:259	Endogenous	mRNA	1.47	0.00177312	0.5	0.147686	0.44	0.186307	1.4	0.0502904	0.16	0.794128	-0.07	0.887388	1.55	1e-08	0.74	0.204655	0.91	9.427e-05
IL1RAP	NM_001032960.1:1255	Endogenous	mRNA	0.83	0.160522	-0.26	0.656619	-0.57	0.313233	0.79	0.319489	0.34	0.703271	-2.31	0.0766712	0.43	0.433336	-0.29	0.595434	-1.95	9.44e-05
CD1C	XM_005595545.2:1489	Endogenous	mRNA	-1.09	0.0461141	-2.01	0.00275242	-2.01	0.00880233	-2.07	0.0648493	-2.86	0.0101735	-2.63	0.0107539	-2.01	0.00103029	-3.09	1.315e-05	-2.11	0.00011604
CCR4	XM_005545534.1:830	Endogenous	mRNA	-0.19	0.692026	-0.72	0.169714	-1.11	0.105311	-0.01	0.965979	-0.41	0.357852	-1.6	0.0164074	-0.52	0.00292962	-1.01	0.0276972	-1.46	0.00013242
GNAQ	XM_005581977.1:642	Endogenous	mRNA	-0.72	0.0116547	-1.14	0.00026238	-1.29	0.00010156	-1.08	0.072652	-1.08	0.0584682	-2.12	0.0292746	-0.65	0.0174158	-1.47	0.0312519	-1.25	0.00013482
PPP1R12B	XM_001106168.2:540	Endogenous	mRNA	0.05	0.86664	-0.54	0.16538	-0.28	0.48694	0.46	0.0793195	-0.2	0.726955	-0.06	0.755612	-0.45	0.0650486	-0.97	0.00753173	-0.49	0.00013694
MEF2C	XM_001086519.1:1210	Endogenous	mRNA	-0.17	0.52291	-1.01	0.00210556	-0.69	0.0282022	0.28	0.56531	-0.33	0.293175	-0.26	0.449039	-0.41	0.0892929	-1.01	0.00017716	-0.96	0.00020644
TUBB	XM_005553615.2:2019	Housekeeping	mRNA	-0.36	0.0660172	0.33	0.0969061	0.46	0.0303383	-0.52	0.348154	0.37	0.402066	1.18	0.00258819	-0.7	5.943e-05	-0.16	0.489857	0.59	0.00021234
NOTCH2	XM_001114248.2:1870	Endogenous	mRNA	0.47	0.0255388	-0.52	0.00789084	-1.2	7.141e-05	0.39	0.159348	-0.11	0.798322	-0.91	0.113616	0.48	0.00312215	-0.47	0.00473627	-0.77	0.00022066
ATG7	NM_001265972.1:136	Endogenous	mRNA	0.38	0.0892546	-0.27	0.237029	-0.91	0.0960947	0.19	0.513022	-0.05	0.88963	-1.21	0.0527002	0.43	0.136064	-0.59	0.196628	-1.15	0.00024777
IL7R	NM_001284908.1:522	Endogenous	mRNA	-0.74	0.142309	-0.36	0.412987	-0.76	0.178886	-1.15	0.0842321	-0.76	0.317248	-0.33	0.447938	-1.11	4.4e-07	-0.98	0.00661788	-0.59	0.00026575
HPRT1	NM_001283594.1:533	Housekeeping	mRNA	0.2	0.0999921	0.68	0.0005885	0.83	0.00761268	0.4	0.246386	0.93	0.0445098	1.09	0.043638	0.09	0.511432	0.42	0.00171162	0.45	0.00027123
TMEM173	XM_005557935.1:904	Endogenous	mRNA	1.44	4.777e-05	0.68	0.00476335	0.83	0.00321775	2.01	0.00201905	1.22	0.0306328	1.05	0.00913363	1.35	1.546e-05	1.3	4.9e-07	0.83	0.00033431
CFL1	XM_005577224.2:1183	Endogenous	mRNA	0.31	0.0671858	0.2	0.221533	0.6	0.0229644	0.85	0.0254389	0.47	0.0645256	1.31	0.00257073	0.32	0.0187656	0.01	0.961552	0.65	0.00034114
CYSLTR2	XM_005585841.1:592	Endogenous	mRNA	-0.11	0.716229	-0.37	0.240289	0.01	0.989782	-0.22	0.678788	-0.07	0.907624	-0.49	0.296973	-0.6	0.0130215	-0.71	0.0185725	-0.82	0.00035773
GZMA	XM_001097639.2:645	Endogenous	mRNA	-0.68	0.298226	1.82	0.0129875	4.59	0.00109205	-1.16	0.244863	1.94	0.0828926	5.56	0.0181178	-1.17	0.0821679	0.51	0.571901	3.57	0.00042989
C1QB	XM_005544500.1:562	Endogenous	mRNA	2.76	1.491e-05	1.33	0.00256254	0.54	0.29442	2.39	0.195417	0.67	0.42265	0.67	0.224856	2.51	2.082e-05	1.53	0.0241528	1.83	0.00043174
PTAFR	XM_005544241.1:1072	Endogenous	mRNA	-1.19	0.044148	-1.91	0.00239613	-1.8	0.0305032	-0.27	0.431037	-0.02	0.982978	-1.33	0.198719	-1.06	0.0565596	-1.02	0.0281431	-1.55	0.0004412
FCGR2A	XM_001118066.2:766	Endogenous	mRNA	1.18	0.0420765	0.1	0.854026	-0.47	0.431244	1.4	0.0346412	0.76	0.24811	-1.69	0.1365	1.15	0.0214082	0.17	0.694263	-1.28	0.0004601
AHR	XM_005550046.1:1361	Endogenous	mRNA	-0.9	0.00916533	-1.61	0.0021487	-1.09	0.0100702	-0.16	0.716317	-0.57	0.0450525	-1.05	0.0459355	-0.49	0.0365025	-1.56	0.00405543	-1.01	0.00051551
CXCR4	NM_001042645.1:610	Endogenous	mRNA	-0.12	0.693373	-0.09	0.845929	-0.44	0.0971507	-0.46	0.190706	0.37	0.138514	-0.94	0.129434	-0.09	0.66072	-0.52	0.110124	-0.9	0.00052698
CLEC4E	XM_001118423.2:173	Endogenous	mRNA	-1.66	0.0264695	-2.25	0.00434937	-0.43	0.471461	-1.41	0.0363151	-0.83	0.382901	-2.2	0.107895	-0.2	0.725521	-0.91	0.184477	-1.99	0.00054437
TLR8	NM_001130427.1:120	Endogenous	mRNA	0.62	0.0186498	-0.31	0.18838	-0.93	0.0109627	0.11	0.761679	-0.29	0.634787	-1.81	0.0895113	0.41	0.12162	-0.14	0.56544	-1.03	0.00059689
CREB1	XM_001107192.2:885	Endogenous	mRNA	-0.03	0.845843	-0.4	0.132703	-0.6	0.0695991	0.14	0.0392602	-0.17	0.181433	-0.49	0.0417672	0.01	0.944864	-0.91	0.121994	-0.44	0.00063781
BATF	XM_005561820.1:826	Endogenous	mRNA	0.89	0.0131015	1.28	0.00010534	1.36	0.00020442	1.73	0.00126395	1.82	0.0141978	1.37	0.00211643	1.24	0.00382567	0.88	0.139745	0.84	0.00063784
SMAD2	XM_005586756.1:1085	Endogenous	mRNA	-0.21	0.162247	-0.49	0.00899756	-0.66	0.00169141	-0.15	0.101218	-0.14	0.428237	-0.11	0.483231	-0.16	0.106121	-0.36	0.00147169	-0.33	0.000643
CLU	NM_001195474.1:1235	Endogenous	mRNA	0.36	0.256057	1.47	0.0211681	1.74	0.0151509	0.49	0.293242	1.95	0.0722712	1.86	0.00396401	0.29	0.400849	1.92	0.00024461	1.97	0.00069247
TLR1	NM_001130424.1:487	Endogenous	mRNA	1.56	0.00289521	0.44	0.227551	-0.38	0.351266	1.54	0.00878493	0.84	0.154301	-1.29	0.0664676	1.15	0.00282954	0.47	0.114389	-0.96	0.00074026
PYCARD	XM_005591734.1:888	Endogenous	mRNA	1.64	1.815e-05	0.7	0.00749535	1.22	0.0491731	2.54	0.00916081	1.42	0.0338502	1.88	0.0150272	1.68	2.45e-06	0.82	0.00243821	1.09	0.00077148
HLA-DRB1	NM_001284641.1:634	Endogenous	mRNA	-0.09	0.81039	-0.99	0.0686307	-1.31	0.00471174	0.23	0.680282	-1.71	0.0117682	-0.84	0.042717	-0.25	0.415826	-0.72	0.00424145	-0.5	0.00077562
IL2RB	XM_001085792.2:202	Endogenous	mRNA	-0.95	0.0430505	0.13	0.726235	0.76	0.117158	-1.22	0.188592	0.27	0.617241	1.64	0.0868133	-0.96	0.00102054	0.11	0.609538	1.1	0.0008466
PSMB5	NM_001260845.1:646	Endogenous	mRNA	0.8	7.361e-05	0.27	0.189384	0.46	0.00559218	1.28	0.0143336	0.15	0.505105	0.61	0.0877208	0.81	3.67e-06	0.77	0.0032278	0.42	0.00084872
CD2	NM_001283777.1:636	Endogenous	mRNA	-0.57	0.145207	-0.29	0.582304	0.63	0.120472	-0.32	0.590202	-0.23	0.743596	1.56	0.0824481	-0.95	0.014426	-0.22	0.615022	0.89	0.00091736
MAPKAPK5	XM_001102910.2:1015	Endogenous	mRNA	-0.14	0.460131	-0.02	0.927003	-0.4	0.0293122	-0.4	0.136589	-0.1	0.72506	-0.53	0.0214293	-0.07	0.599564	-0.45	0.299483	-0.78	0.00092707
GATA3	XM_005564600.1:1760	Endogenous	mRNA	-0.29	0.355783	-0.34	0.288135	0.02	0.970901	0		0.61	0.188725	0.39	0.112061	0.24	0.420303	0.33	0.203704	0.52	0.00094197
MME	XM_001105564.1:1261	Endogenous	mRNA	-1.11	0.150148	-2.35	0.00497193	-2.51	0.00363116	-1.02	0.0981054	-2.02	0.115725	-3.11	0.00159193	-0.91	0.101559	-2.12	7.706e-05	-1.59	0.00095176
TIGIT	XM_005548101.1:411	Endogenous	mRNA	0.24	0.430991	0.05	0.854979	1.66	0.0157372	0.06	0.838625	0.05	0.882414	2.31	0.0127489	-0.31	0.338193	-1.44	0.00435678	1.32	0.00095957
CTSS	XM_005541969.1:751	Endogenous	mRNA	0.46	0.147819	-0.49	0.175027	-0.5	0.177746	0.7	0.112689	0.18	0.679009	-0.73	0.198811	0.41	0.109162	-0.68	0.0577326	-0.65	0.00098627
IL13RA1	XM_002806369.1:670	Endogenous	mRNA	0.66	0.111294	-0.05	0.884635	-0.45	0.327694	0.43	0.251687	0.05	0.922973	-1.9	0.0460514	0.65	0.0785077	-0.44	0.477223	-1.35	0.00099466
TGFBR1	XM_001112590.2:281	Endogenous	mRNA	-1.42	0.00011589	-1.66	0.00187559	-1.68	0.00070903	-1.99	0.0041301	-1.54	0.0136521	-1.84	0.0429157	-1.02	0.00164444	-1.41	0.00025783	-1.15	0.00100935
ZEB1	XM_005564912.2:2675	Endogenous	mRNA	-0.06	0.78561	0.14	0.545107	-0.2	0.645533	0.23	0.271494	0.39	0.034399	-0.16	0.256401	-0.25	0.474294	-0.39	0.397589	-0.43	0.00109038
JAK3	XM_001115037.2:2516	Endogenous	mRNA	0.21	0.42717	0.77	0.0239251	0.82	0.0171454	0.59	0.250633	1.54	0.00720737	1.26	0.0216486	0.52	0.0403809	0.7	0.181701	0.97	0.00112858
NFE2L2	XM_005573572.1:709	Endogenous	mRNA	0.51	0.0101102	0.3	0.139369	-0.42	0.0232468	0.18	0.181796	0.43	0.0737075	-0.83	0.0226943	0.29	0.0864625	-0.05	0.715685	-0.69	0.00118983
CD81	XM_005576902.1:601	Endogenous	mRNA	0.42	0.00963994	0.26	0.0919429	0.24	0.134078	0.54	0.0612688	0.55	0.0072123	0.5	0.00912545	0.48	0.010169	0.34	0.0289298	0.4	0.00121539
HMGB2	XM_005556312.1:369	Endogenous	mRNA	-0.21	0.22802	0.43	0.0340654	1.51	0.00805292	-0.53	0.00050352	0.61	0.030408	1.68	0.0236216	-0.17	0.317045	0.38	0.0473116	0.99	0.00131048
MAP3K1	XM_002804368.1:3465	Endogenous	mRNA	0.41	0.0709887	-0.45	0.16967	-0.47	0.0699972	0.94	0.00750411	0.41	0.238565	-0.14	0.434672	0.17	0.273199	-0.53	0.00476646	-0.45	0.00140826
CD99	XM_005592879.1:540	Endogenous	mRNA	0.06	0.85945	0.43	0.182358	0.47	0.258456	0.21	0.515804	0.66	0.123167	0.45	0.366659	0.15	0.481269	0.68	0.0265596	0.89	0.00155782
BCL10	XM_005542846.1:722	Endogenous	mRNA	0.33	0.144524	0.13	0.521596	-0.42	0.0944846	0.34	0.106887	0.59	0.0650537	-0.74	0.0193264	0.23	0.204419	-0.79	0.121458	-0.52	0.00157777
IRF3	NM_001135797.1:290	Endogenous	mRNA	-0.12	0.530234	-0.09	0.632947	0.37	0.133091	0.28	0.223206	-0.15	0.724095	1.18	0.0807954	-0.13	0.421421	-0.11	0.46778	0.59	0.0015791
CD80	NM_001042642.1:320	Endogenous	mRNA	1.29	0.00113334	0.74	0.114447	-0.26	0.649492	1.8	0.0123636	1.41	0.43832	0.17	0.719996	0.18	0.666044	-0.13	0.73421	-0.84	0.00164319
PRF1	XM_005565623.1:1621	Endogenous	mRNA	-0.24	0.567104	0.46	0.281348	1.62	0.00850597	-0.57	0.61428	1.12	0.237677	3.27	0.00087916	-0.34	0.463249	0.18	0.615563	1.61	0.0016963
CD79A	XM_005589419.1:281	Endogenous	mRNA	-1.35	0.0216382	-1.33	0.0183877	-1.29	0.0269646	-1.6	0.104705	-0.78	0.0593551	-0.18	0.638164	-1.65	0.00173699	-2.04	0.00233934	-1.1	0.00175829
CXCL10	NM_001032892.1:169	Endogenous	mRNA	6.22	5.7e-06	5.1	5.019e-05	2.99	0.00157454	6.73	0.00028147	5.79	0.00395305	4.61	0.00430577	5.64	4.5e-07	4.65	2.97e-06	2.51	0.00193627
ITGA5	XM_001110116.2:2435	Endogenous	mRNA	-0.27	0.390832	-1	0.0233859	-1.34	0.0205632	-0.12	0.785438	-0.5	0.461438	-1.57	0.0220293	-0.09	0.792999	-0.72	0.0343552	-0.97	0.00198829
CD3D	NM_001287688.1:129	Endogenous	mRNA	-0.38	0.294898	0.3	0.33669	0.97	0.0162486	-0.58	0.198254	0.63	0.186837	2.24	0.0203712	-0.65	0.0126467	-0.08	0.729254	0.87	0.00208076
CD3G	NM_001283910.1:263	Endogenous	mRNA	-0.27	0.29737	0.41	0.082771	0.63	0.0123992	-0.45	0.420457	0.26	0.639344	1.54	0.0529103	-0.62	0.00971282	-0.08	0.692344	0.77	0.00214286
CD8B	XM_005575360.1:388	Endogenous	mRNA	-0.42	0.251814	0.25	0.408945	1.7	0.00101087	-0.68	0.146023	0.28	0.177974	2.67	0.0151941	-1.09	0.0160852	-0.16	0.639088	1.44	0.00218792
TYROBP	XM_005588917.1:524	Endogenous	mRNA	-0.45	0.0501716	-1.02	0.00087576	-0.88	0.0417182	-0.49	0.239419	-0.94	0.136424	-1.48	0.0337787	-0.03	0.933918	-0.89	0.00440653	-0.84	0.0022076
STAT5B	XM_001109317.2:255	Endogenous	mRNA	0.11	0.680169	-0.44	0.244694	-0.53	0.132931	0.14	0.679073	-0.04	0.92506	-1.13	0.0251328	0.11	0.677747	-0.54	0.124472	-0.74	0.00220778
SIRPA	XM_015457667.1:1451	Endogenous	mRNA	-0.33	0.249306	-0.68	0.0582703	-1.62	0.00234938	0.08	0.784238	-0.34	0.503762	-1.36	0.0502992	0.21	0.484934	-0.37	0.163157	-0.94	0.00224362
MAPK1	XM_001089600.1:1210	Endogenous	mRNA	-0.34	0.0559057	-0.56	0.00866326	-0.62	0.00341066	-0.14	0.491564	-0.14	0.577814	-0.39	0.0708284	-0.28	0.066054	-0.62	0.00082876	-0.33	0.00225284
CEACAM8	XM_005589367.1:913	Endogenous	mRNA	-1.22	0.0108301	-1.89	0.00149908	-1.27	0.0394514	-1.34	0.0116244	-1.51	0.0573199	-1.7	0.146717	-0.56	0.246257	-1.68	0.00183377	-1.44	0.00228701
PSMC2	XM_005550431.1:982	Endogenous	mRNA	0.24	0.128617	0.08	0.595279	0.39	0.12701	0.75	0.110343	0.36	0.345199	1.05	0.0551339	0.37	0.00303688	0.21	0.112858	0.39	0.00234951
CD44	XM_005578207.1:1153	Endogenous	mRNA	0.06	0.828316	-0.86	0.0188731	-0.46	0.0773881	0.1	0.80314	-0.58	0.42324	-0.59	0.0721923	-0.06	0.797244	-1.01	0.00030427	-0.55	0.00242845
BIRC2	XM_005579457.1:1941	Endogenous	mRNA	0.28	0.172092	-0.33	0.27489	-0.52	0.116441	0.39	0.0420665	0.04	0.854429	-0.48	0.0261244	0.17	0.299256	-0.46	0.0233003	-0.47	0.00244274
BLNK	XM_001100700.2:975	Endogenous	mRNA	0.04	0.910022	-0.27	0.524954	-0.18	0.602856	0.58	0.229474	-0.01	0.990848	-0.15	0.661056	-0.12	0.533249	-0.53	0.270836	-0.87	0.00255147
CCR2	NM_001032806.1:40	Endogenous	mRNA	0.77	0.0295708	0.4	0.169458	1.36	0.00244913	1.32	0.0422186	-0.22	0.355213	1.36	0.026769	0.67	0.114804	0.03	0.9448	1.23	0.00256214
SLAMF7	XM_001117618.2:1032	Endogenous	mRNA	0.62	0.112077	0.22	0.426153	0.88	0.00906973	1.26	0.0717236	-0.05	0.952039	1.94	0.0282111	0.33	0.335158	-0.3	0.560636	1.22	0.002566
IL1RL1	XM_005575158.1:1026	Endogenous	mRNA	-0.76	0.263503	-1.13	0.118393	-0.61	0.367536	-1.3	0.072524	-0.78	0.175116	-0.95	0.109336	-0.99	0.00515254	-1.12	0.00237733	-1.1	0.00277437
FCGR2B	XM_005541161.1:887	Endogenous	mRNA	1.22	0.0196838	0.42	0.359148	0.01	0.988829	1.47	0.0137058	1.16	0.0790412	-1.12	0.140928	1.29	0.00976018	0.33	0.479625	-0.9	0.00301197
SYK	XM_005582224.1:1575	Endogenous	mRNA	0.39	0.235632	-0.31	0.293354	-0.7	0.0450941	0.45	0.227663	-0.1	0.854522	-1.08	0.0554229	0.4	0.186015	-0.19	0.541053	-0.86	0.00312995
RAF1	XM_005547856.1:2271	Endogenous	mRNA	-0.4	0.157514	-0.62	0.0287829	-0.61	0.0674798	-0.29	0.478019	-0.19	0.628925	-1.07	0.0294334	-0.19	0.50496	-0.64	0.273648	-0.77	0.00317283
GZMB	XM_005560998.1:576	Endogenous	mRNA	-0.11	0.776188	1.05	0.0309368	2.59	0.00143327	-0.91	0.31455	1.25	0.201305	3.96	0.00983773	-0.59	0.160394	0.36	0.406439	1.73	0.00325474
IL1B	NM_001042756.1:391	Endogenous	mRNA	1.47	0.00776662	0.06	0.836997	-0.69	0.120911	1.33	0.0872059	0.2	0.832274	-2.1	0.0357067	1.27	0.00699329	-0.57	0.3649	-0.94	0.00340414
CXCR6	NM_001047141.1:330	Endogenous	mRNA	-0.71	0.0294094	-0.65	0.0382147	1.34	0.00639499	-0.53	0.081099	-0.53	0.081099	1.72	0.0431128	-0.95	0.0342928	-0.74	0.098983	1.66	0.00342861
CD40LG	NM_001032839.1:669	Endogenous	mRNA	-0.63	0.17493	-0.45	0.326214	-0.95	0.0293386	-0.91	0.165045	-0.64	0.397342	-1.06	0.0818997	-0.83	0.0124474	-0.74	0.0765179	-0.6	0.00343867
PDCD1	NM_001114358.1:201	Endogenous	mRNA	-0.06	0.373901	-0.06	0.373901	1.31	0.0206494	0		0		1.72	0.0615262	-0.23	0.0599942	-0.25	0.0475849	0.89	0.00352891
AKT3	XM_005539655.1:300	Endogenous	mRNA	-0.25	0.28436	-0.39	0.158878	-0.77	0.0846309	-0.47	0.100671	-0.32	0.0749911	-1	0.00318945	-0.56	0.00023838	-0.56	7.823e-05	-0.71	0.00357773
DDX50	XM_005565684.2:1318	Housekeeping	mRNA	-0.06	0.871236	-1.03	0.0236287	-1.11	0.0128837	-0.64	0.458386	-1.53	0.113463	-1.62	0.0964429	0.03	0.937576	-1.16	0.00023452	-0.9	0.00358055
BCL2L11	XM_005575254.1:1742	Endogenous	mRNA	-0.27	0.200117	-0.21	0.278018	0.53	0.0284788	-0.61	0.0351464	-0.36	0.366815	0.15	0.674898	-0.11	0.500909	-0.3	0.512682	0.71	0.00359315
C1QBP	XM_001100940.2:544	Endogenous	mRNA	0	0.983966	0.11	0.482892	0.76	0.0784282	0.21	0.387418	0.3	0.489585	1.43	0.0265659	-0.55	0.211289	0.18	0.171874	0.48	0.00359606
IL6R	XM_005541663.1:1684	Endogenous	mRNA	0.12	0.633157	-0.25	0.457446	-1.07	0.0204603	0.03	0.934653	-0.19	0.507275	-1.92	0.0358624	0.61	0.0631774	-0.38	0.529581	-0.93	0.00369352
CASP8	XM_001091080.2:375	Endogenous	mRNA	-0.03	0.904977	-0.31	0.306959	-0.51	0.0212317	0.28	0.224252	0.19	0.355862	-0.41	0.00947305	-0.31	0.0893261	-0.58	0.029647	-0.39	0.0036939
KCNJ2	XM_005584811.1:1400	Endogenous	mRNA	1.94	0.00542624	0.94	0.0806044	-0.26	0.627306	2.21	0.036031	1.71	0.091713	-1.75	0.132285	1.65	0.00126793	0.99	0.0623258	-0.96	0.00373452
TAPBP	XM_005553311.1:1042	Endogenous	mRNA	0.9	0.00085882	0.38	0.0480904	0.21	0.313679	1.25	0.00312537	1.21	0.0133584	0.85	0.0168357	0.76	0.0001484	0.5	0.0461403	0.41	0.00373638
CCR5	XM_005546902.1:1188	Endogenous	mRNA	0.52	0.184365	0.62	0.147656	1.37	0.0109694	1.62	0.0171825	0.51	0.499358	2.23	0.0202694	0.61	0.205854	0.56	0.339098	1.73	0.0037563
CSF2RB	XM_001086084.2:1149	Endogenous	mRNA	0.8	0.0837915	-0.08	0.75592	-0.67	0.123215	1.58	0.00960644	1.23	0.0817322	-1.08	0.179616	1.17	0.0107265	0.34	0.626632	-0.99	0.00377161
TLR2	NM_001130425.1:40	Endogenous	mRNA	2.06	0.00123645	0.91	0.114199	-0.27	0.656184	1.66	0.00157835	1.45	0.0467269	-1.98	0.101999	1.7	0.00048677	0.43	0.38376	-1.2	0.00385568
ICOS	XM_005574018.1:214	Endogenous	mRNA	-0.17	0.642896	0.59	0.0862627	1.16	0.00505636	0.56	0.0167496	1.31	0.00067415	1.85	0.00369395	-0.59	0.117872	-0.34	0.558929	0.8	0.00388056
RUNX1	XM_005548734.1:611	Endogenous	mRNA	0.22	0.224661	-0.07	0.724135	-0.3	0.0982271	0.38	0.319924	0.34	0.395834	-0.32	0.349388	0.02	0.921848	-0.48	0.326681	-0.46	0.00392538
IRAK1	XM_002806456.1:553	Endogenous	mRNA	0.02	0.91909	-0.32	0.0556741	0.09	0.670688	0.36	0.0606936	0.05	0.603422	0.44	0.043332	0.41	0.006629	-0.43	0.331987	0.33	0.00399468
IFI35	XM_001112861.2:789	Endogenous	mRNA	2.55	0.00027694	1.57	0.0048358	0.99	0.0348301	3.82	4.905e-05	2.77	0.01107	1.26	0.0344788	2.71	2e-08	1.21	0.0450752	0.59	0.00412765
UBB	XM_015437369.1:1030	Housekeeping	mRNA	-0.11	0.806502	-1.45	0.0129415	-1.75	0.00417491	-0.74	0.42398	-2.35	0.0564787	-2.29	0.0588778	0.03	0.93872	-1.48	0.00019519	-1.16	0.00432123
IL1R1	XM_005575155.1:1899	Endogenous	mRNA	-0.17	0.758618	-0.62	0.312239	0.25	0.7011	-0.01	0.993439	-0.01	0.986378	-1.63	0.186094	0.05	0.941878	0.15	0.804897	-1.4	0.00435764
MAP4K2	XM_005595670.1:976	Endogenous	mRNA	-0.74	0.00236758	-0.84	0.00032989	-0.88	0.00027414	-0.59	0.0585092	-0.71	0.04348	-0.59	0.0137212	-0.42	0.0170782	-1.23	0.0269455	-0.46	0.00451538
CD8A	XM_001092778.2:630	Endogenous	mRNA	-0.3	0.2018	0.39	0.120277	1	0.0102436	-0.38	0.359223	0.41	0.242606	1.61	0.0739902	-0.31	0.318945	0.59	0.12255	1.01	0.00459943
HLA-DMA	XM_005553355.1:281	Endogenous	mRNA	-0.05	0.897488	-1.08	0.068595	-1.36	0.00600006	0.09	0.876389	-1.34	0.0395922	-0.72	0.282503	-0.42	0.462937	-1.62	0.0216266	-0.5	0.00464845
TRAF6	XM_005578173.1:1458	Endogenous	mRNA	0.1	0.625989	-0.3	0.407067	0.24	0.569624	0.03	0.867344	0.35	0.157229	-0.79	0.0608284	-0.51	0.0863456	-0.83	0.0187068	-0.39	0.0046818
RPS6KA5	XM_001088246.2:1243	Endogenous	mRNA	0.14	0.525684	-0.87	0.13865	-0.33	0.269513	-0.16	0.627782	0.04	0.898972	-0.49	0.123121	0.06	0.589528	-0.93	0.0811822	-0.45	0.00473882
IL8	NM_001032965.1:125	Endogenous	mRNA	-2.28	0.0177904	-1.55	0.0612631	-0.57	0.508135	-1.23	0.29311	-0.38	0.701426	-1.18	0.297106	-0.64	0.226262	-0.04	0.933689	-1.8	0.00478361
IL12RB2	XM_001094235.1:882	Endogenous	mRNA	0.19	0.504272	1	0.0189335	1.8	0.00031896	-0.51	0.188125	0.84	0.343105	1.93	0.0206854	-0.48	0.0678683	0.13	0.765093	1.09	0.0048578
RARRES3	XM_001118373.2:324	Endogenous	mRNA	2.95	0.00038607	2.91	2.59e-05	2.4	6.15e-05	3.6	0.0206104	3.62	0.0115551	3.57	0.0130811	1.99	0.00058106	1.98	0.00056342	1.39	0.00494834
SELL	XM_005539939.1:626	Endogenous	mRNA	1.46	0.00808085	0.47	0.259076	0.34	0.475588	1.83	0.00049514	1.33	0.064973	-0.43	0.582669	1.14	0.00567234	0.31	0.448272	-0.53	0.00516974
CFD	XM_001117186.2:846	Endogenous	mRNA	-0.33	0.122574	-2.6	0.00240521	-2.7	0.00084061	-0.64	0.0423632	-2.99	0.0415763	-2.56	0.0202524	-0.35	0.314658	-2	0.00041006	-1	0.00553956
CCR6	NM_001032935.1:85	Endogenous	mRNA	-1.35	0.0004671	-1.47	0.00089997	-0.48	0.3503	-1.14	0.0458652	-0.65	0.314395	-1.14	0.0458652	-1.06	3.031e-05	-1.08	4.898e-05	-0.73	0.00555159
LCK	XM_002802327.1:263	Endogenous	mRNA	-0.55	0.117172	-0.01	0.985545	0.62	0.0849688	-0.57	0.0777151	0.19	0.680225	1.82	0.0300894	-0.68	0.013763	-0.12	0.611525	0.8	0.00555273
CD38	XM_005554514.1:1197	Endogenous	mRNA	0.97	0.0376731	0.77	0.0335448	0.9	0.019686	0.87	0.208409	1.08	0.248275	2.12	0.0225893	0.44	0.268318	0.35	0.213481	0.96	0.00569917
FCGRT	XM_001115276.2:694	Endogenous	mRNA	-0.88	0.0705085	-1.43	0.00063297	-1.38	0.00079521	-0.5	0.219267	-0.96	0.232922	-1.26	0.0493016	-0.44	0.24344	-0.58	0.0511248	-0.9	0.00579602
PSMB10	XM_005592304.1:741	Endogenous	mRNA	0.93	0.00415465	0.49	0.0441798	0.6	0.154433	1.28	0.00024202	0.81	0.00126051	1.35	0.00364854	0.73	0.00091936	0.43	0.0356318	0.65	0.00579755
C2	XM_005553451.1:1121	Endogenous	mRNA	2.69	0.00046355	2.8	0.00061823	2	0.00190114	2.97	0.00102894	2.85	0.00565569	2.08	0.0555798	2.34	0.0009465	2.07	0.0113902	1.22	0.00583256
HDAC3	XM_015452048.1:403	Housekeeping	mRNA	0.15	0.485495	-0.03	0.873143	0.48	0.0754253	0.21	0.324841	0.19	0.527039	1	0.0171754	-0.37	0.300851	-0.2	0.61038	0.41	0.00598441
CD19	XM_001103043.2:655	Endogenous	mRNA	-0.94	0.0579408	-1.13	0.0242265	-1.03	0.0472205	-1.44	0.104988	-0.23	0.465149	-0.45	0.492487	-1.54	0.00269434	-1.39	0.0106237	-1.08	0.00623292
CIITA	XM_001103518.2:558	Endogenous	mRNA	-0.08	0.831145	-0.56	0.168768	-1.16	0.10924	0.12	0.753988	-1.29	0.095963	-0.41	0.0631345	-0.39	0.0314967	-0.77	0.0949048	-0.54	0.00635037
MS4A1	XM_005577709.1:708	Endogenous	mRNA	-0.59	0.298912	-0.89	0.0928904	-1.36	0.0420212	-1.31	0.0901312	0.24	0.1832	-0.79	0.239296	-1.15	0.0124216	-1.44	0.00070563	-1.34	0.0065453
KLRC2	XM_005596017.1:1024	Endogenous	mRNA	-0.7	0.15685	-0.24	0.684637	-0.24	0.673882	-0.36	0.406501	1.1	0.0532537	-1.08	0.0474694	-0.99	0.0288257	-0.57	0.269998	-1.15	0.00657055
IFNAR1	XM_001092098.1:143	Endogenous	mRNA	0.55	0.0324833	-0.22	0.501417	-0.22	0.340715	0.49	0.0759784	0.14	0.692109	-0.97	0.0362615	0.18	0.512008	-0.46	0.359233	-0.51	0.00664273
IRF4	XM_005554181.1:1367	Endogenous	mRNA	-0.21	0.451555	-0.09	0.755726	0.77	0.0340069	0.21	0.667368	0.49	0.460853	1.51	0.0015847	-0.46	0.296078	-0.19	0.682262	0.77	0.00665034
PTPRC	XM_005540333.1:1225	Endogenous	mRNA	0.36	0.040797	-0.26	0.273642	-0.41	0.0541708	0.48	0.13336	0.23	0.405555	-0.24	0.353468	0.1	0.468524	-0.56	0.0106563	-0.4	0.00690506
GZMK	XM_005556895.1:484	Endogenous	mRNA	-1.02	0.0349256	-0.19	0.613354	2.62	0.00715839	-0.78	0.120117	0.54	0.350166	3.52	0.0692785	-1.08	0.0851912	-0.29	0.689023	2.51	0.0069193
ICAM3	NM_001195749.1:233	Endogenous	mRNA	0.28	0.461711	-0.57	0.0953214	-0.46	0.206249	0.32	0.25171	-0.18	0.683316	-0.7	0.178776	0.19	0.577633	-0.6	0.221738	-0.77	0.0070056
TIRAP	NM_001130435.1:155	Endogenous	mRNA	-0.09	0.444373	-0.49	0.293818	-0.01	0.962121	-0.16	0.471229	-0.38	0.235623	-0.53	0.0212439	-0.52	0.119044	-0.7	0.117394	-0.44	0.00741905
ABCF1	XM_005553641.1:1966	Housekeeping	mRNA	0.3	0.228543	0.34	0.183272	0.16	0.599336	0.41	0.0542734	0.13	0.467379	0.29	0.117493	0.09	0.533698	-0.51	0.338965	0.32	0.00752803
SMAD7	XM_005586745.1:1886	Endogenous	mRNA	0.86	0.00122312	0.35	0.0817715	-0.12	0.577083	1.18	0.00878656	1.05	0.125663	-0.33	0.326326	0.12	0.71125	0.13	0.762911	-0.44	0.00775386
CD7	XM_001113810.2:180	Endogenous	mRNA	-0.4	0.262467	0.25	0.509631	0.29	0.407817	-0.06	0.89782	0.46	0.457009	1.26	0.129642	-0.83	0.00176971	0.02	0.940331	0.57	0.00799093
C14orf166	XM_005561255.1:269	Endogenous	mRNA	0.4	0.00579903	0.25	0.0448465	0.84	0.010667	0.5	0.0496804	0.34	0.0398987	1.18	0.0604063	0.16	0.0957276	-0.01	0.936637	0.41	0.00812101
XBP1	NM_001190861.1:576	Endogenous	mRNA	0.88	0.00081905	0.59	0.00153561	0.95	0.00353225	1.08	0.0591172	1.18	0.0471348	0.68	0.155538	0.68	0.0151202	0.65	0.00055005	0.62	0.00812567
BCL6	XM_005545439.1:791	Endogenous	mRNA	0.65	0.0725442	0.01	0.975074	-0.4	0.30806	0.99	0.0598011	0.7	0.29245	-1.24	0.136043	0.65	0.0836338	-0.23	0.724344	-0.74	0.0081792
GP1BB	XM_015149714.1:370	Endogenous	mRNA	-0.06	0.914161	1.21	0.0641505	0.89	0.313711	-0.67	0.117589	1.54	0.0470588	0.15	0.496598	-0.34	0.547767	0.89	0.278243	1.34	0.00843647
CCR1	NM_001032858.1:466	Endogenous	mRNA	1.04	0.00150543	-0.48	0.244178	-0.01	0.972888	1.19	0.0175336	-0.39	0.508155	-1.47	0.0492504	1.24	0.0021905	0.01	0.990332	-0.72	0.00843777
STAT3	XM_005584241.1:1000	Endogenous	mRNA	1.13	0.00078185	0.4	0.114027	0.03	0.890374	1.18	0.0097264	0.47	0.178118	-0.56	0.196664	0.91	0.00073459	0.14	0.571035	-0.39	0.00861207
USP9Y	XM_005593318.1:2450	Endogenous	mRNA	-0.06	0.313711	-0.17	0.332044	-0.45	0.0042008	-0.21	0.0320377	-0.09	0.722323	-0.1	0.550585	-0.25	0.00777953	-0.47	0.022436	-0.22	0.0087153
MAP2K6	NM_001261706.1:1132	Endogenous	mRNA	-0.37	0.130241	-0.11	0.666257	-0.17	0.64548	0.52	0.183855	0.74	0.104974	0.3	0.388823	-0.32	0.210017	-0.41	0.353979	-0.4	0.00895404
CD74	XM_001099491.2:702	Endogenous	mRNA	0.05	0.894264	-0.77	0.115259	-1.21	0.0310177	0.15	0.780521	-1.76	0.00261875	-0.66	0.127068	-0.15	0.56187	-0.78	0.00281824	-0.34	0.00902235
LILRB3	XM_015125531.1:652	Endogenous	mRNA	0.14	0.824926	-0.79	0.127776	-0.28	0.688056	0.68	0.246781	0.16	0.784444	-1.27	0.105973	0.8	0.116877	-0.34	0.523286	-0.99	0.0090715
BST2	NM_001161666.1:64	Endogenous	mRNA	2.94	5.05e-06	2.17	9.41e-06	1.67	8.908e-05	3.72	0.00063553	2.91	0.00226778	1.87	0.00889309	2.51	4.4e-07	1.77	6.963e-05	0.91	0.00950251
CFI	XM_001087512.2:1008	Endogenous	mRNA	-0.03	0.89479	-0.23	0.260696	0.2	0.675544	0.24	0.568067	-0.22	0.456956	-0.2	0.429443	-0.25	0.328515	0	0.994182	-0.6	0.00965895
IKBKB	XM_001096913.2:870	Endogenous	mRNA	-0.28	0.131418	-0.28	0.185883	-0.4	0.215103	-0.33	0.0809761	-0.07	0.731434	-0.28	0.123031	-0.29	0.0124928	-0.9	0.0903942	-0.35	0.00975804
HDAC4	XM_005574802.1:2433	Endogenous	mRNA	0.5	0.143531	0.04	0.940704	0.15	0.586893	0.71	0.0675323	0.56	0.233989	-0.65	0.137108	0.48	0.134684	-0.29	0.54501	-0.51	0.0099692
CLEC4A	XM_001113405.2:190	Endogenous	mRNA	0.69	0.230532	-0.62	0.152493	-0.14	0.824068	0.35	0.48022	0.27	0.741638	-1.33	0.220442	0.89	0.116426	-0.29	0.643286	-1.16	0.0103966
NFKBIZ	XM_005548255.1:2861	Endogenous	mRNA	0.84	0.00648651	0.17	0.576785	-0.07	0.85383	0.99	0.0292217	1.14	0.116697	-0.35	0.162569	0.4	0.0381576	0	0.987352	-0.56	0.0106427
MAP2K4	XM_001114292.2:385	Endogenous	mRNA	0.09	0.67111	0.13	0.567542	-0.3	0.274076	-0.38	0.177448	-0.08	0.828558	-0.85	0.0315009	-0.12	0.49561	-0.11	0.640293	-0.6	0.0106866
CD47	XM_005548232.2:858	Endogenous	mRNA	0.64	0.00236782	-0.27	0.389253	-0.48	0.079044	1.24	0.0127506	0.23	0.36808	-0.07	0.549444	0.47	0.013908	-0.41	0.0344875	-0.35	0.0109122
PRKCD	XM_001083320.1:1715	Endogenous	mRNA	0.56	0.0126824	0.22	0.221288	-0.53	0.0507413	0.82	0.0128829	0.58	0.101381	-0.51	0.268851	0.82	0.00035553	-0.36	0.530723	-0.41	0.0109981
LTF	XM_005546908.1:1534	Endogenous	mRNA	0.91	0.212198	0.18	0.770681	2.78	0.00423241	0.55	0.514548	1.51	0.161973	2.31	0.196136	-0.08	0.897609	-0.22	0.728705	1.75	0.0111224
GPR183	XM_005586155.1:427	Endogenous	mRNA	-1.09	0.00161645	-1.27	0.00050763	-1.12	0.00575079	-0.91	0.105324	-0.95	0.129869	-0.11	0.800256	-1.32	2.039e-05	-1.73	0.00876153	-0.58	0.011525
IL12RB1	XM_001115186.2:1312	Endogenous	mRNA	0.96	0.00491054	0.54	0.0467564	1.01	0.00884624	0.9	0.0225074	0.99	0.00852412	0.79	0.0206282	0.68	0.0102241	0.09	0.867847	0.62	0.0115919
LTB4R	XM_001114016.2:262	Endogenous	mRNA	0.25	0.458482	-0.37	0.366679	0.02	0.947737	0.95	0.116961	0.76	0.324156	-0.54	0.471538	1.12	0.0200631	0.11	0.820621	-0.87	0.0116644
HLA-DRA	NM_001134298.1:360	Endogenous	mRNA	0.19	0.504783	-1.02	0.0499125	-1.3	0.00515656	0.36	0.575371	-1.71	0.00179826	-0.57	0.241895	-0.15	0.636649	-0.83	0.00124016	-0.37	0.0118757
TLR5	NM_001130429.1:2215	Endogenous	mRNA	1.7	0.00537356	0.41	0.547502	0.54	0.25348	1.9	0.106931	1.16	0.294872	-0.55	0.619156	1.18	0.0159852	0.51	0.338736	-0.93	0.0119043
STAT1	NM_001261614.1:1598	Endogenous	mRNA	2.63	0.00132148	2.12	0.00283296	1.36	0.0210671	2.6	0.00062367	2.24	0.00151015	1.62	0.00435729	2.21	3.997e-05	1.75	0.00012283	0.89	0.0122679
HAVCR2	XM_005558381.1:529	Endogenous	mRNA	0.54	0.141302	1.29	0.0210817	2.59	0.00195695	0.41	0.385657	1.38	0.00912846	2.45	0.0189905	0.9	0.0391672	0.85	0.0321887	1.6	0.0127517
CD97	XM_002801104.1:2191	Endogenous	mRNA	0.88	0.0120992	-0.24	0.431905	-0.28	0.45965	1.03	0.0909038	0.55	0.424732	-0.41	0.489187	0.49	0.110132	-0.14	0.690909	-0.47	0.0128929
IL16	NM_001032808.1:910	Endogenous	mRNA	-0.85	0.0029327	-1.15	0.00040244	-1.01	0.0144711	-0.84	0.0369928	-0.59	0.2073	-1	0.0716853	-0.66	0.00582187	-0.96	0.00075783	-0.41	0.0129241
IL18	XM_005579633.1:355	Endogenous	mRNA	0.18	0.57396	0.34	0.287592	2.25	0.00091862	0.5	0.155054	1.4	0.00096134	2.53	0.0270122	-0.05	0.90425	0.24	0.630832	1.28	0.0131614
CYSLTR1	XM_005594006.1:885	Endogenous	mRNA	0.98	0.0110351	0.1	0.717054	-0.14	0.626524	1.4	0.0101207	0.52	0.0310058	0.37	0.250222	0.61	0.0157268	-0.35	0.444031	-0.5	0.0132997
LCP2	XM_005558492.1:895	Endogenous	mRNA	0.7	0.0443648	-0.08	0.701296	-0.45	0.097151	0.92	0.0146383	0.37	0.253244	-0.66	0.158077	0.54	0.0139355	-0.21	0.405473	-0.29	0.014028
TNFRSF17	XM_001106826.2:204	Endogenous	mRNA	0	0.373901	0	0.373901	1.78	0.00904274	-0.17	0.42265	0.16	0.696394	0.77	0.437049	-0.28	0.100508	0.26	0.490896	0.95	0.0143182
PDGFB	XM_005567244.1:2051	Endogenous	mRNA	0.27	0.319721	0.51	0.266013	0.54	0.0915538	0.1	0.425177	-0.21	0.633086	-0.89	0.00076354	0.21	0.449238	0.96	0.100323	-0.38	0.0144829
BTLA	XM_005548166.1:1134	Endogenous	mRNA	0.01	0.970118	-0.05	0.881582	0.45	0.156263	0.57	0.169602	0.63	0.146872	-0.08	0.875828	-0.69	0.00800338	-0.78	0.0353746	-0.46	0.0151945
SELPLG	XM_005572152.1:1151	Endogenous	mRNA	0.39	0.187842	0.05	0.833359	-0.1	0.627576	0.62	0.0918747	0.7	0.138659	-0.43	0.264115	0.47	0.116807	0.15	0.612436	-0.4	0.0152469
BLK	XM_005562580.1:711	Endogenous	mRNA	-0.52	0.197012	-0.89	0.0377733	-0.78	0.0536842	0		0.12	0.42265	0.13	0.42265	-0.33	0.0154395	-0.33	0.0154395	-0.33	0.0154395
ARG2	NM_001261253.1:529	Endogenous	mRNA	1.65	0.00987471	1.09	0.0476256	0.88	0.0914897	1.54	0.0380545	1.4	0.0924732	-0.96	0.236767	1.46	0.00237529	1.04	0.00187498	-0.65	0.0159726
TRAF4	XM_001107048.2:1637	Endogenous	mRNA	-0.14	0.567503	-0.28	0.382187	0.67	0.00249546	-0.45	0.383	0.19	0.531381	0.61	0.168429	-0.44	0.0663132	0.3	0.413818	0.26	0.0162074
PLCB1	XM_001116017.1:715	Endogenous	mRNA	-0.22	0.489978	-0.85	0.0219756	-1.14	0.00048607	-0.5	0.324041	-1.16	0.00347928	-1.14	0.00768054	-0.61	0.077413	-1	0.00105534	-0.69	0.0164619
ZAP70	XM_005575029.1:1045	Endogenous	mRNA	-0.81	0.117955	-0.27	0.571728	0.39	0.451895	-0.66	0.126542	-0.16	0.750663	1.17	0.0582194	-1.19	0.00230928	-0.69	0.113068	0.72	0.0169579
S100A8	XM_005541787.1:236	Endogenous	mRNA	3.16	0.00017834	2.55	0.0006553	3.88	9.106e-05	3.51	0.0133332	2.95	0.0192333	2.62	0.0281794	3.21	0.00025328	2.23	0.00103376	1.19	0.0171394
CYBB	XM_001083654.2:1670	Endogenous	mRNA	1.98	0.0002368	0.89	0.0371737	0.74	0.0473826	2.62	0.00035879	1.12	0.00870584	1.61	0.0205243	1.86	7.1e-07	1.02	0.00193124	0.62	0.0172307
MX1	NM_001079693.1:1034	Endogenous	mRNA	5.33	0.00236562	4.17	0.00580325	2.72	0.0307132	6.06	0.00587156	4.8	0.00464601	1.93	0.125188	5.26	1.68e-06	4.04	1.421e-05	1.63	0.0172874
CD3E	NM_001283615.1:236	Endogenous	mRNA	-0.53	0.158148	0.32	0.312743	0.42	0.191257	-0.84	0.0913516	0.24	0.633722	1.41	0.00986699	-0.79	0.0184762	-0.15	0.595967	0.72	0.0174281
CD53	XM_005542401.1:734	Endogenous	mRNA	0.63	0.00030503	0.34	0.105957	0.11	0.592044	1.07	0.00400159	0.93	0.0233216	-0.01	0.973991	0.63	0.00742842	0.05	0.852565	-0.31	0.0182681
CD22	XM_001111493.1:2450	Endogenous	mRNA	-0.6	0.212113	-1.13	0.044802	-0.78	0.129453	-0.41	0.406504	-0.47	0.2913	-0.05	0.864506	-0.88	0.0404306	-1.24	0.00251426	-0.88	0.0184259
DDIT3	XM_005571332.1:291	Endogenous	mRNA	1.8	0.00162571	1.46	0.00685902	0.26	0.456079	1.97	0.00201134	1.89	0.00953594	-0.74	0.0726887	1.51	0.00494407	0.19	0.742233	-0.55	0.0192807
C1QA	XM_001101933.2:476	Endogenous	mRNA	2.05	1.708e-05	0.76	0.0869871	0.51	0.335038	1.98	0.0950873	0		0.43	0.21464	1.72	0.0043027	1.05	0.0564712	1.43	0.0197708
CMA1	NM_001285192.1:191	Endogenous	mRNA	-0.36	0.449403	0.43	0.375402	0.82	0.1672	0.16	0.798273	0.59	0.24476	0.81	0.142499	-0.52	0.0755574	0.02	0.949212	0.64	0.0203258
LEF1	XM_005555635.1:1612	Endogenous	mRNA	-0.74	0.154581	-0.06	0.887979	-0.53	0.270603	-0.66	0.0758229	0.06	0.857206	-0.2	0.473894	-0.87	2.427e-05	-0.23	0.271056	-0.4	0.0209581
MCL1	NM_001266501.2:955	Endogenous	mRNA	1.28	0.00259237	0.42	0.267286	-0.32	0.240872	1.76	0.00079685	1.23	0.0423412	-0.25	0.449761	1.26	0.00014601	0.21	0.521165	-0.46	0.0210425
ATG16L1	XM_005574649.1:1754	Endogenous	mRNA	-0.03	0.874667	-0.34	0.0713927	0.52	0.130967	-0.01	0.980369	-0.16	0.658409	-0.55	0.0277192	-0.59	0.00877965	-0.39	0.263764	-0.52	0.0211976
NFIL3	XM_001101854.1:430	Endogenous	mRNA	0.92	0.0887068	0.14	0.436003	0.51	0.36956	1.87	0.00992886	1.2	0.0967532	-0.53	0.417475	1.17	0.0111584	0.08	0.89568	-0.69	0.0212704
SHC1	XM_005541642.1:2414	Endogenous	mRNA	0.81	2.579e-05	0.32	0.00852159	0.34	0.113117	1.3	0.00069708	0.45	0.0830136	0.56	0.0164406	0.59	0.0130788	0.04	0.93599	0.39	0.0212773
HLA-DMB	XM_002803688.1:1486	Endogenous	mRNA	-0.14	0.736866	-1.16	0.038103	-0.92	0.0494866	0.14	0.784484	-0.84	0.065295	-0.47	0.348323	-0.1	0.809071	-0.99	0.0365592	-0.4	0.0216826
KLRC1	NM_001284177.1:95	Endogenous	mRNA	-0.09	0.833132	0.31	0.491891	2.16	0.00519154	-0.15	0.747505	1.66	0.0053452	1.9	0.168295	-0.37	0.314678	0.07	0.893258	1.39	0.021786
PSMB7	XM_001083368.2:380	Endogenous	mRNA	0.38	0.00618	0.03	0.803402	0.68	0.0893855	0.86	0.0264704	0.25	0.236669	1.49	0.0378342	0.17	0.162787	-0.15	0.245131	0.43	0.0223924
FOS	NM_001098399.1:509	Endogenous	mRNA	-1.44	0.0350318	-2.27	0.00507736	-2.36	0.00758366	0.16	0.822859	-1.69	0.0937199	-1.87	0.0828525	-0.24	0.539785	-0.31	0.37107	-1.39	0.0226475
SH2D1A	NM_001032837.1:135	Endogenous	mRNA	-0.38	0.102363	-0.06	0.780197	0.5	0.0672409	-0.76	0.325517	0.33	0.452788	1.67	0.125155	-1.27	0.0115979	-1.15	0.0643522	0.74	0.0230808
OAS2	XM_005572308.1:515	Endogenous	mRNA	5.22	0.00040523	3.51	0.00256083	2.4	0.0123896	6.2	0.00038341	4.87	0.00020293	2.45	0.0158606	4.86	5.76e-06	3.32	4.141e-05	1.32	0.0230939
TBX21	XM_005583510.1:744	Endogenous	mRNA	-0.1	0.705649	0.2	0.55237	0.28	0.49908	0.17	0.501796	0.4	0.441269	1.44	0.14531	-0.31	0.368615	-0.14	0.634109	0.83	0.02366
CSF3R	XM_005543945.1:2291	Endogenous	mRNA	1.16	0.0154822	0.34	0.435694	-0.46	0.422694	1.49	0.00882144	1.11	0.0749248	-1.01	0.296234	1.34	0.00870791	0.73	0.169232	-0.98	0.0250594
CD83	XM_005553991.1:694	Endogenous	mRNA	0.05	0.840867	-0.43	0.268098	0	0.993396	-0.57	0.181363	-0.34	0.33559	-0.21	0.593163	-0.25	0.454638	-0.85	0.0192053	-0.57	0.0251849
CD9	XM_005569889.1:719	Endogenous	mRNA	-0.57	0.351124	-0.82	0.159517	-1	0.0993135	-0.79	0.00466923	-0.52	0.152643	-1.45	0.00348302	-0.56	0.102949	-0.74	0.0558858	-0.79	0.0253135
CSF1	XM_001090841.2:374	Endogenous	mRNA	2.19	0.00014755	1.69	0.00047767	1.37	0.0152387	2.85	0.00314606	2.54	0.00492823	1.75	0.0255661	1.84	6.477e-05	0.94	0.131945	0.68	0.0267658
HLA-DOB	XM_005553370.1:723	Endogenous	mRNA	-0.6	0.201388	-0.72	0.144143	-0.32	0.466795	0.29	0.219971	0.29	0.244426	0	0.991293	-0.97	0.0198181	-0.91	0.0676852	-0.92	0.0274797
G6PD	XM_005595008.1:1551	Housekeeping	mRNA	-0.09	0.48903	-0.64	0.0089294	-0.34	0.0886729	0.15	0.368702	-0.14	0.71713	-0.51	0.157496	0.3	0.276177	0	0.986683	-0.47	0.0278214
KIT	XM_005555273.1:1317	Endogenous	mRNA	-1.37	0.00931367	-1.55	0.00796203	-0.6	0.355368	-2.08	0.00052449	-1.83	0.0144064	-1.86	0.0105482	-0.93	0.0143951	-0.93	0.0143951	-0.8	0.0280223
OAS1	NM_001083949.1:731	Endogenous	mRNA	6.78	0.00010864	4.97	0.00071324	3.66	0.00401617	7.67	0.00034078	6.26	0.00099147	3.33	0.0128225	6.76	7.8e-07	5.1	1.74e-06	1.75	0.0284275
THY1	XM_005579921.1:490	Endogenous	mRNA	-0.69	0.0412278	-0.25	0.527326	0.63	0.0708552	-0.69	0.295485	0.16	0.507088	1.33	0.0628684	-0.9	0.00477376	0.13	0.744516	0.65	0.028552
CTSC	NM_001195651.1:1020	Endogenous	mRNA	0.96	0.00568218	0.64	0.011441	0.68	0.010638	0.81	0.00127162	1.02	0.0485281	1.27	0.00126276	0.81	0.00103134	0.5	0.071339	0.54	0.0287438
SOCS1	XM_005591262.1:760	Endogenous	mRNA	3.53	0.00029106	3.28	3.29e-06	2.31	7.019e-05	4.52	0.00058998	4.53	0.00075255	2.67	0.0263866	3.38	1.01e-06	2.34	0.017797	1.07	0.0289322
ALOX15	XM_001094627.2:1345	Endogenous	mRNA	-1.25	0.143314	-2.15	0.0193447	-2.21	0.0182269	-1.88	0.0451022	-2.67	0.0266843	-2.54	0.0246067	-1.09	0.055948	-1.93	0.00185382	-1.11	0.0289846
IL21R	XM_001094102.2:295	Endogenous	mRNA	0.57	0.229873	0.69	0.100012	0.73	0.116316	1.39	0.0318043	0.68	0.0418957	1.19	0.00578863	0.29	0.35118	-0.31	0.574886	0.55	0.0295008
TRIM39	NM_001319626.1:1026	Housekeeping	mRNA	-0.14	0.534571	-0.12	0.572141	-0.48	0.00710642	-0.31	0.189245	-0.2	0.467733	-0.76	0.0237855	-0.38	0.327601	-0.46	0.404688	-0.37	0.0300222
HLA-DQA1	NM_001285343.1:429	Endogenous	mRNA	-0.98	0.0236098	-1.42	0.00816042	-1.41	0.0018643	-1.07	0.315167	-1.66	0.0478755	-0.98	0.068335	-1.17	0.00689923	-1.26	0.00069866	-0.73	0.0306149
MBP	XM_001098960.2:707	Endogenous	mRNA	0.78	0.0290587	0.42	0.286243	0.23	0.509898	0.84	0.0237106	0.58	0.321466	-0.91	0.0321779	0.28	0.379284	0	0.995541	-0.55	0.0307094
CCL23	NM_001032946.1:225	Endogenous	mRNA	0.6	0.208183	4.47	0.00263009	5.25	0.00011288	0.37	0.330143	3.86	0.0851815	2.57	0.153709	0.32	0.188123	2.58	0.0277889	2.24	0.0318998
C10orf54	XM_015456211.1:333	Endogenous	mRNA	0.44	0.0446294	-0.33	0.081107	-0.25	0.347331	0.68	0.0519161	0.13	0.807762	-0.47	0.209842	0.74	0.00732155	-0.07	0.788838	-0.45	0.0323487
ABCB1	NM_001032887.1:290	Endogenous	mRNA	-0.09	0.526287	-0.13	0.366914	0.05	0.816494	0.43	0.353245	-0.04	0.860913	-0.24	0.207799	-0.32	0.284418	-0.35	0.297517	-0.64	0.0328118
IRAK3	XM_001117080.2:1610	Endogenous	mRNA	0.1	0.565994	-0.28	0.28672	0.59	0.301044	0.16	0.7841	1.14	0.214603	0.26	0.73875	0.29	0.325459	-0.73	0.386135	-0.7	0.0328162
LTBR	XM_005569894.1:729	Endogenous	mRNA	1.77	1.538e-05	1.24	0.00249965	0.79	0.00944939	1.83	0.00925477	1.32	0.0416357	0.08	0.812742	1.73	8.36e-06	1.22	0.0343394	0.41	0.0329415
DUSP4	XM_005562972.1:1898	Endogenous	mRNA	0.26	0.136521	0.33	0.141857	1.54	0.0319681	0.48	0.2595	0.5	0.278545	1.99	0.0194322	-0.23	0.0995378	0.23	0.477213	0.8	0.0334493
CD58	XM_001112756.1:404	Endogenous	mRNA	-0.05	0.629668	-0.56	0.00054998	-0.24	0.132286	0.1	0.505813	-0.18	0.555436	-0.11	0.50952	0.16	0.175726	-0.51	0.00038423	-0.24	0.0336154
TGFB1	XM_005589339.1:1170	Endogenous	mRNA	0.1	0.348311	0.17	0.167385	-0.11	0.685151	0.14	0.404287	0.29	0.289548	0.47	0.0760167	-0.08	0.600963	-0.05	0.781981	0.38	0.0337305
GPI	XM_005588784.2:776	Endogenous	mRNA	-0.32	0.191352	-0.16	0.491878	0.12	0.623245	0.36	0.0172317	-0.22	0.161759	0.84	0.00183862	-0.17	0.215393	-0.02	0.916094	0.34	0.0339996
IL29	XM_001085768.2:255	Endogenous	mRNA	0.26	0.352839	-0.23	0.373883	0.53	0.310442	0.54	0.129233	-0.11	0.85237	-0.26	0.30061	0.4	0.0775815	-0.22	0.0331606	-0.21	0.034497
TP53	XM_005582787.1:1006	Endogenous	mRNA	-0.18	0.498804	-0.42	0.332524	-0.01	0.985437	0.12	0.66471	-0.38	0.47236	0.53	0.0449366	-0.45	0.106113	-0.82	0.0463641	0.32	0.0355154
TCF4	XM_005586613.1:2123	Endogenous	mRNA	0.3	0.411419	-0.48	0.218566	-0.63	0.15453	0.55	0.124399	0.44	0.336792	-0.58	0.199559	-0.1	0.761011	-1	0.0221336	-0.7	0.0357084
HSH2D	XM_005588318.1:1049	Endogenous	mRNA	1.54	0.00498453	0.29	0.382504	-0.03	0.935734	2.13	0.0110256	1.03	0.140497	-0.82	0.21925	1.86	2.261e-05	0.9	0.00073833	-0.51	0.0362263
ITLN1	XM_005541233.1:716	Endogenous	mRNA	0.03	0.935378	-0.13	0.68574	0.6	0.129017	-0.84	0.0627734	-0.56	0.200589	-0.84	0.0627734	-0.14	0.677071	0.45	0.417835	-0.61	0.0364967
TNFRSF13C	XM_001101623.2:356	Endogenous	mRNA	-1.05	0.0272482	-0.97	0.0424934	-0.15	0.728584	-0.7	0.131742	0.22	0.392885	0.04	0.879084	-0.79	0.00884429	-1.27	0.00018058	-0.71	0.0368469
ICAM1	NM_001047135.1:1170	Endogenous	mRNA	0.88	0.0374415	1.15	0.00972274	1.1	0.0221991	1.24	0.0309402	1.3	0.0337391	1.25	0.100664	1.18	8.98e-05	1.23	0.016612	0.47	0.0385101
CD68	XM_005582776.1:980	Endogenous	mRNA	1.68	0.00032675	0.5	0.0964966	-0.01	0.946565	2.53	0.00012283	0.73	0.0125039	0.8	0.0826087	1.66	1.8e-07	1.05	3.91e-06	0.74	0.0390063
DEFA1	NM_001032862.1:199	Endogenous	mRNA	0.84	0.381692	-0.61	0.524727	2.83	0.0485478	0.2	0.855632	0.77	0.540017	1.99	0.196072	-0.17	0.720376	-0.68	0.201339	1.34	0.0393096
TNFRSF1B	XM_001105753.2:840	Endogenous	mRNA	1.19	0.00122009	0.27	0.205317	-0.15	0.421347	1.5	0.00326163	0.94	0.082678	-0.25	0.289191	1.09	0.00015831	0.39	0.121906	0.22	0.0394571
MIF	NM_001283697.1:60	Endogenous	mRNA	0.27	0.308062	0.48	0.0905971	1.33	0.00917529	0.48	0.0867225	0.77	0.0209493	2.09	0.0220292	-0.16	0.378219	0.29	0.128475	0.64	0.0395567
ATG10	XM_001111368.2:405	Endogenous	mRNA	0.36	0.0960023	-0.13	0.576313	-0.4	0.0983932	0.86	0.0675927	-0.14	0.752773	-0.14	0.694926	-0.07	0.751284	-0.48	0.0654856	-0.43	0.0396754
FADD	XM_005576969.1:596	Endogenous	mRNA	0.47	0.0509854	0.35	0.112384	0.54	0.0722743	0.93	0.03271	0.88	0.0410438	0.9	0.0487768	0.35	0.0741809	-0.38	0.366323	0.3	0.040752
PTGS1	XM_005580874.1:1122	Endogenous	mRNA	0.18	0.629802	0.72	0.10928	0.82	0.114409	0.36	0.624316	1.31	0.0555336	-0.1	0.84783	-0.04	0.883071	0.49	0.346316	0.48	0.0411587
PRKCA	XM_005584740.1:2902	Endogenous	mRNA	-0.17	0.509647	-0.1	0.725213	0.84	0.101161	-0.05	0.911523	0.61	0.106356	0.69	0.16403	-0.42	0.104054	-0.56	0.112305	0.48	0.0415463
MAF	XM_005592863.1:782	Endogenous	mRNA	0.29	0.35493	0.18	0.46619	0.61	0.171597	0.29	0.728641	0.14	0.856157	1.32	0.0745496	0.14	0.62922	-0.29	0.432886	0.42	0.0416675
TNFSF8	XM_005580959.1:769	Endogenous	mRNA	0.89	0.0150895	-0.24	0.685966	-0.26	0.446119	1.05	0.0229862	0.74	0.132256	-0.88	0.0541446	0.7	0.00887294	-0.86	0.124277	-0.38	0.0422038
BCAP31	XM_005594916.1:648	Endogenous	mRNA	-0.06	0.539491	0.14	0.149331	0.19	0.295876	0.04	0.819229	0.35	0.039149	-0.06	0.557275	-0.08	0.388651	-0.16	0.743558	0.2	0.0436219
NOX1	XM_001090025.2:455	Endogenous	mRNA	-0.11	0.475695	-0.19	0.212584	0.31	0.483188	-0.3	0.277068	-0.3	0.277068	-0.3	0.277068	-0.09	0.566543	0.09	0.809724	-0.24	0.044755
IL2RA	NM_001032917.1:652	Endogenous	mRNA	0.14	0.283752	0.73	0.0803741	1.75	0.00115762	0		1.94	0.0264345	2.82	0.0112929	-0.16	0.256216	0.84	0.0719391	0.6	0.0448357
IGF2R	XM_002803958.1:245	Endogenous	mRNA	0.71	0.0398644	0.24	0.538227	-0.7	0.0448674	0.4	0.310542	0.12	0.795423	-1.42	0.0488798	0.83	0.0441636	0.13	0.770739	-0.67	0.0453447
MX2	XM_005548647.1:1483	Endogenous	mRNA	4.26	0.00171972	2.91	0.00872655	1.89	0.0394883	4.88	0.00084797	3.49	0.00085835	1.25	0.120635	4.15	1.876e-05	2.85	0.00017113	1.07	0.0458563
TNF	NM_001047149.1:195	Endogenous	mRNA	0.59	0.0594198	0.25	0.413299	-0.28	0.269466	0.88	0.0505918	0.84	0.0580741	-0.01	0.983848	0.13	0.588894	-0.08	0.732338	-0.36	0.0461232
SERPING1	XM_001092271.2:1235	Endogenous	mRNA	3.5	0.00214683	4.1	0.0009056	2.83	0.00269959	3.41	0.00156791	4.01	0.0112698	2.29	0.0911605	3.12	0.00063395	3.63	0.00147499	0.82	0.0472675
ALAS1	XM_005547319.2:851	Housekeeping	mRNA	-0.03	0.899103	0	0.983824	-0.17	0.439266	-0.22	0.404371	0.26	0.468423	-0.28	0.487691	0.04	0.833076	-0.14	0.760806	-0.3	0.0485834
ITGA2B	XM_001114526.2:795	Endogenous	mRNA	0.11	0.848921	1.19	0.0844178	0.48	0.561701	-0.57	0.180057	1.45	0.0605724	0.34	0.279224	-0.04	0.918858	1.03	0.102303	1.1	0.0504154
CD79B	XM_005584687.1:260	Endogenous	mRNA	-0.96	0.0549879	-0.9	0.0598585	-0.43	0.28022	-0.17	0.491654	-0.42	0.496439	-0.14	0.688833	-0.93	0.00989252	-1.31	0.0071243	-0.57	0.0509432
RHOA	XM_001094831.2:315	Endogenous	mRNA	0.12	0.182456	-0.18	0.134293	0.15	0.454954	0.44	0.066758	-0.07	0.701504	0.41	0.0911452	0.16	0.116143	-0.18	0.212156	0.17	0.0536385
ISG20	XM_005560453.2:437	Endogenous	mRNA	3.06	5.6e-06	1.83	0.00012217	1.39	0.0313342	3.77	0.00135947	2.83	0.00121474	1.05	0.0190674	3.03	3e-08	1.75	7.31e-06	0.5	0.0551128
NOD2	XM_005591903.1:1212	Endogenous	mRNA	1.21	0.00035347	0.31	0.147431	0.13	0.487866	1.43	0.0133087	0.88	0.130849	-0.56	0.200094	1.25	0.00032945	0.19	0.694177	-0.37	0.0556723
FPR2	XM_005590140.1:712	Endogenous	mRNA	1.61	0.0129615	1.6	0.0134021	2.37	0.00330885	2.06	0.011834	2.36	0.0598958	1.14	0.179469	1.87	0.00524919	1.62	0.0257139	0.81	0.0558518
ICAM4	XM_001100946.2:406	Endogenous	mRNA	-0.14	0.768109	-0.29	0.478456	-0.14	0.777096	-0.64	0.184037	-0.64	0.184037	-0.64	0.184037	0.15	0.716001	-0.45	0.174606	-0.53	0.0558899
FN1	XM_001083548.2:2035	Endogenous	mRNA	0.88	0.188636	0.06	0.924426	-0.45	0.544977	1.62	0.0342845	-0.69	0.164749	-0.48	0.40641	1.11	0.00742497	0.33	0.276894	0.82	0.0563682
IFNGR1	NM_001266300.2:1200	Endogenous	mRNA	0.61	0.0542665	0.07	0.856228	0.16	0.741158	1.02	0.0222899	0.96	0.147205	-0.47	0.351141	0.78	0.0222814	0.16	0.678017	-0.48	0.0568763
LITAF	XM_005591267.1:620	Endogenous	mRNA	1.25	0.0180611	0.76	0.168652	0.37	0.557032	1.45	0.0169438	1.41	0.0609336	-0.57	0.405013	1.11	0.0164709	0.51	0.343672	-0.71	0.0570256
KLRK1	NM_001283284.1:374	Endogenous	mRNA	-0.63	0.0389784	-0.48	0.131983	0.27	0.47809	-1.29	0.190678	0.12	0.845401	1.01	0.400456	-1.11	0.0090247	-0.61	0.072665	0.58	0.0581631
SRC	XM_005568964.1:1080	Endogenous	mRNA	1.19	0.00290964	1.44	0.00151722	0.73	0.0362619	0.69	0.138627	0.71	0.104885	-0.67	0.109344	1.29	0.00023197	1.83	7.654e-05	0.55	0.0589981
CCND3	XM_005553014.1:1367	Endogenous	mRNA	0.62	0.0243168	0.7	0.0139897	0.67	0.0192284	0.9	0.00020856	0.9	0.0380611	0.34	0.0204328	0.57	0.0396965	0.29	0.247023	0.33	0.0592232
CASP3	NM_001284835.1:670	Endogenous	mRNA	-0.48	0.0729117	-0.5	0.0200714	-0.23	0.390667	-0.83	0.0665251	0.02	0.96555	-0.8	0.104328	-0.39	0.148112	-0.92	0.1798	-0.39	0.0617651
ADA	XM_001109908.2:1305	Endogenous	mRNA	0.93	0.0256925	0.51	0.169952	0.61	0.178484	1.7	0.0754184	0.66	0.357052	1.59	0.0941449	0.7	0.036544	-0.26	0.634524	0.51	0.0631084
SLAMF6	XM_005541247.1:658	Endogenous	mRNA	-0.25	0.304871	-0.19	0.395451	0.24	0.48962	-0.23	0.752085	0.22	0.473804	0.92	0.0895179	-0.6	0.037372	-0.96	0.0506514	0.51	0.0633106
IL17RA	XM_005568062.1:842	Endogenous	mRNA	0.44	0.0556374	-0.01	0.942972	-0.63	0.0119767	0.6	0.0332566	0.26	0.398911	-1	0.208137	0.72	0.0985337	0.05	0.887847	-0.58	0.0651128
JAK1	XM_005543157.1:1294	Endogenous	mRNA	0.27	0.349595	0.14	0.630003	-0.03	0.915192	-0.15	0.154407	0.05	0.803448	-0.26	0.210826	-0.23	0.0332706	-0.46	0.00515918	-0.16	0.066969
MAP4K1	XM_001082963.2:300	Endogenous	mRNA	-0.07	0.802437	-0.14	0.610618	0.33	0.265163	0.31	0.145591	0.12	0.542768	1.19	0.0395924	-0.38	0.115089	-0.88	0.15924	0.42	0.0684951
ILF3	XM_001102411.2:495	Endogenous	mRNA	-0.27	0.245765	0.03	0.882045	0.24	0.271801	-0.29	0.280882	-0.1	0.810685	0.83	0.0229762	-0.49	0.0129644	-0.67	0.215117	0.21	0.0689522
MAFF	XM_005567311.1:1380	Endogenous	mRNA	0.48	0.0214916	0.78	0.0199219	0.7	0.082955	1.02	0.0262856	0.96	0.0208425	0	0.986417	0.39	0.178123	0.06	0.874386	-0.39	0.0690207
S100A9	XM_005541789.1:223	Endogenous	mRNA	3.07	0.00036734	2.36	0.00150139	3.15	0.00042173	3.44	0.0124493	2.88	0.0151221	2.05	0.0445943	3.22	0.00013975	2.14	0.00156307	0.84	0.0696522
RELB	XM_001104559.2:724	Endogenous	mRNA	0.66	0.0673501	0.39	0.369784	0.62	0.043357	1.01	0.00040325	1.37	0.070242	0.67	0.00749536	0.63	0.0158434	0.04	0.919469	0.3	0.070032
MAP3K5	XM_002803926.1:1885	Endogenous	mRNA	0.6	0.0816624	-0.24	0.301949	-0.3	0.224484	0.8	0.0285275	0.13	0.616372	-0.26	0.285747	0.57	0.031758	0.03	0.755273	-0.26	0.0704786
IL10RA	XM_001092736.2:525	Endogenous	mRNA	0.91	0.00394913	0.26	0.289649	-0.14	0.527993	1.18	0.0169646	0.29	0.492526	0.28	0.47833	0.77	0.00029579	0.2	0.17563	0.24	0.0714307
TAP1	XM_005553361.1:970	Endogenous	mRNA	2.21	0.00019952	1.54	0.00110137	0.96	0.0276822	2.59	0.00152848	2.18	0.0139996	0.82	0.0608244	2.07	1.42e-06	1.29	0.00196984	0.34	0.0719262
GNLY	XM_005575397.1:801	Endogenous	mRNA	-0.35	0.64508	0.59	0.458244	1.55	0.049814	-0.87	0.309041	0.46	0.587629	2.02	0.163931	-0.72	0.156089	0.09	0.853945	1.22	0.0745834
FYN	XM_005551607.1:674	Endogenous	mRNA	0.47	0.249584	0.2	0.419437	0.59	0.0578466	1	0.0746506	0.76	0.235135	0.99	0.0829192	-0.36	0.131802	-0.09	0.688419	0.42	0.0750599
RAPGEF2	XM_001093090.2:3725	Endogenous	mRNA	0.4	0.0483344	0.31	0.12598	1.09	0.0320134	0.5	0.368452	0.98	0.0865948	-0.28	0.42265	0.2	0.344987	0.58	0.121387	-0.14	0.0751509
CR1	XM_002801945.1:2925	Endogenous	mRNA	-1.09	0.0810407	-1.22	0.0765942	-0.91	0.192722	-1.06	0.102552	-1.22	0.138451	-0.42	0.602813	-1.2	0.00037904	-2.05	9e-08	-0.66	0.0765245
GNAS	XM_005569452.1:2102	Endogenous	mRNA	0.16	0.400735	0.21	0.302408	0.09	0.657819	0.02	0.80275	0.07	0.714311	-0.06	0.715581	0.03	0.711081	-0.16	0.42214	0.18	0.0766302
CCRL2	XM_001103165.2:488	Endogenous	mRNA	1.81	0.00287624	1.09	0.0790142	-0.26	0.592139	1.62	0.0117586	1.1	0.0606206	-1.37	0.17757	2.19	0.00010919	0.36	0.673824	-0.87	0.0772663
TYK2	XM_001101130.2:2645	Endogenous	mRNA	-0.01	0.947678	-0.31	0.0244922	-0.37	0.00946907	-0.02	0.895332	-0.35	0.0427809	-0.29	0.2358	0.1	0.329047	-0.13	0.24013	-0.13	0.0779591
TRADD	XM_005592202.1:494	Endogenous	mRNA	0.1	0.678778	0.35	0.363523	0.06	0.780353	0.74	0.125022	0.03	0.939869	-0.27	0.482124	0.14	0.534699	0.4	0.457436	-0.34	0.0811221
SMAD5	XM_005557849.1:212	Endogenous	mRNA	0.07	0.797642	0.01	0.987833	0.4	0.302581	0.39	0.0579923	-0.45	0.215149	-0.25	0.297339	-0.4	0.0810671	-0.16	0.718768	-0.37	0.0845683
FCGR1A	NM_001284040.1:867	Endogenous	mRNA	4.13	7.733e-05	3.94	4.3e-07	3.3	0.00352103	5.08	0.00017659	5	0.00024872	3.65	0.0254218	3.78	4.076e-05	3.21	0.00237533	1.07	0.0847272
MEF2A	XM_005560599.1:2185	Endogenous	mRNA	1.6	0.00156816	0.67	0.0741807	0.27	0.402501	1.69	0.00064236	0.9	0.0712339	-0.17	0.372001	1.33	4.629e-05	-0.37	0.467705	-0.18	0.0848667
MR1	NM_001284968.1:765	Endogenous	mRNA	3.61	0.00024713	2.71	0.00022965	1.72	0.0169521	4.54	1.25e-06	3.46	0.00605987	1.11	0.12667	3.32	8.51e-06	1.86	0.00992674	0.2	0.0866496
PAX5	XM_005581286.1:699	Endogenous	mRNA	-0.32	0.129187	-0.3	0.149771	-0.29	0.165419	-0.28	0.231852	-0.28	0.231852	-0.28	0.231852	-0.16	0.0874678	-0.16	0.0874678	-0.16	0.0874678
LTB	NM_001047150.1:222	Endogenous	mRNA	-0.57	0.0102472	-0.41	0.0708246	-0.77	0.0730752	-0.33	0.221674	-0.28	0.325784	-0.62	0.0712258	-0.16	0.600408	-0.62	0.277484	-0.3	0.0877849
SMAD3	XM_005559876.1:1523	Endogenous	mRNA	0.2	0.538495	0.38	0.244306	0.49	0.143287	0.87	0.0408113	0.92	0.0311476	1.07	0.0169642	-0.04	0.83825	0.35	0.124	0.36	0.0883068
CD6	XM_002799538.1:945	Endogenous	mRNA	-0.61	0.140356	0.17	0.591098	0.05	0.888691	-0.78	0.110605	-0.07	0.868394	0.41	0.281764	-0.79	0.0013469	-0.06	0.807989	0.33	0.0917046
SDHA	XM_001094170.2:911	Housekeeping	mRNA	0.34	0.0221062	0.04	0.757444	0.17	0.176834	0.48	0.0250315	0.26	0.285579	0.69	0.0110469	0.27	0.0547969	-0.2	0.646955	0.24	0.092703
CD1A	XM_005595551.1:2397	Endogenous	mRNA	-0.18	0.564214	-0.52	0.0764092	-0.53	0.0753599	-0.99	0.0517413	-0.8	0.062198	-0.99	0.0517413	-0.12	0.404857	-0.24	0.0927606	-0.24	0.0927606
TRAF3	XM_005562258.1:431	Endogenous	mRNA	0.27	0.298131	0.44	0.131598	0.66	0.0475741	0.45	0.286404	0.94	0.05394	0.94	0.0848022	-0.22	0.494276	-0.34	0.457008	0.22	0.0938531
MKNK1	XM_005543476.1:848	Endogenous	mRNA	1.59	0.00016145	0.64	0.0272265	0.21	0.322567	2.08	0.0158029	1.32	0.0440459	-0.14	0.762087	1.65	2.18e-06	0.39	0.406108	-0.31	0.094412
IL1RN	XM_005575305.1:499	Endogenous	mRNA	4.78	0.00011473	2.31	6.55e-06	0.99	0.180707	5.14	0.00025404	3.35	0.00429492	-0.2	0.593334	4.77	1e-08	2.49	0.00451834	-0.33	0.0944506
KEAP1	XM_001105867.2:605	Endogenous	mRNA	0.47	0.00116415	0.13	0.383232	0.63	0.0267171	0.93	0.206535	0.55	0.213203	1.14	0.0386714	0.26	0.0860049	0.18	0.19023	0.36	0.0960013
PML	NM_001042434.1:441	Endogenous	mRNA	2.32	0.00046709	1.42	0.00710931	1	0.0270965	3.29	2.753e-05	2.8	0.00368311	1.04	0.0289311	2.44	2e-08	1.84	5.1e-07	0.35	0.0962547
OAS3	XM_005572307.1:2923	Endogenous	mRNA	4.56	0.00095498	2.98	0.00615895	1.7	0.0550386	5.5	0.00121724	4.35	0.00106979	1.48	0.18448	4.1	1.79e-06	2.58	9.545e-05	0.72	0.0965122
IL2RG	NM_001035529.1:645	Endogenous	mRNA	-0.2	0.481476	0.49	0.0732428	0.17	0.623987	-0.34	0.398031	0.78	0.0461993	0.7	0.0614104	-0.66	0.00341879	-0.27	0.219712	0.33	0.10024
HSPB2	XM_005579610.1:435	Endogenous	mRNA	0.17	0.128416	-0.04	0.373901	0.47	0.278504	0.6	0.135425	0.3	0.584331	-0.4	0.263507	-0.12	0.101591	-0.04	0.597448	-0.12	0.101591
PSMB8	XM_005553359.1:807	Endogenous	mRNA	2.08	2.65e-06	1.16	0.00136507	1.05	0.0230252	2.35	0.00344971	1.56	0.017801	1.29	3.976e-05	1.71	1.296e-05	0.85	0.00916581	0.44	0.102773
MMP9	XM_001104871.2:1515	Endogenous	mRNA	-0.72	0.167742	-1.31	0.0164308	0	0.992217	-0.18	0.76058	0.11	0.926657	0.5	0.629703	0.29	0.619043	-0.68	0.142956	-0.69	0.103587
CD46	NM_001195746.1:225	Endogenous	mRNA	-0.3	0.470151	-0.34	0.484265	-0.75	0.186313	-0.48	0.0254912	-0.19	0.300867	-0.96	0.0005238	-0.36	0.206663	-0.33	0.25797	-0.49	0.103897
OASL	XM_005572424.1:1339	Endogenous	mRNA	4.82	0.00116696	3.68	0.00378612	2.36	0.0254294	5.44	0.0043969	4.46	0.00171641	1.62	0.0833957	4.68	1.021e-05	3.4	5.428e-05	0.92	0.10977
IKBKG	XM_005595004.1:1116	Endogenous	mRNA	-0.12	0.635053	-0.6	0.0886742	-0.48	0.102886	0.13	0.702596	-0.08	0.807	-0.48	0.169254	0.13	0.542957	-0.46	0.161288	-0.32	0.109848
PTGDR2	XM_005577702.1:802	Endogenous	mRNA	-0.38	0.238447	-0.45	0.174758	-0.14	0.744287	-0.35	0.223435	-0.35	0.223435	-0.35	0.223435	-0.52	0.0851889	-0.43	0.158794	-0.48	0.110974
IL18RAP	XM_005575166.1:1147	Endogenous	mRNA	2.45	0.00177747	2.02	0.0281172	2.77	0.00337546	3.63	0.00387537	4.02	0.00861142	1.85	0.0573752	2.15	0.00396452	1.17	0.108111	0.51	0.112691
IFNG	NM_001287657.1:358	Endogenous	mRNA	-0.03	0.373901	0.15	0.458637	2.12	0.0104886	0		0		1.26	0.0838853	-0.07	0.173058	0.03	0.775597	0.35	0.113068
STAT5A	XM_001109557.2:2414	Endogenous	mRNA	0.99	7.526e-05	0.62	0.00090974	0.06	0.709601	1.18	0.0520698	0.91	0.122714	0.09	0.820149	0.77	0.00103706	0.48	0.00164709	0.14	0.114554
TGFB2	XM_005540874.1:1913	Endogenous	mRNA	0.08	0.607874	0.29	0.117518	0.74	0.131083	0.46	0.0989044	0.49	0.199387	-0.58	0.0201549	0.07	0.794962	0.12	0.71483	-0.35	0.115193
DPP4	NM_001039190.1:805	Endogenous	mRNA	-0.32	0.255096	0.18	0.785694	0.75	0.163093	-0.32	0.378115	0.94	0.0217079	1.41	0.00497399	-0.63	0.0588398	0.1	0.827366	0.44	0.116367
CEACAM6	XM_005589431.1:670	Endogenous	mRNA	0.5	0.0167848	0.66	0.104994	0.81	0.0491513	0.33	0.343495	0.36	0.403284	-0.33	0.443306	0.19	0.527474	0.68	0.142343	-0.37	0.116988
MAPK8	XM_005565179.1:2612	Endogenous	mRNA	-0.23	0.364701	-0.67	0.106381	0.2	0.507814	-0.57	0.256105	0.64	0.188591	0.17	0.258831	-0.62	0.0155037	-0.97	0.0269649	-0.34	0.118022
NFATC1	XM_001087929.2:296	Endogenous	mRNA	-0.25	0.260847	-0.66	0.207538	-0.39	0.103002	-0.29	0.425244	-0.28	0.309819	-0.3	0.24582	0.06	0.656051	-0.9	0.0902133	-0.15	0.118616
CXCL11	XM_005555011.1:254	Endogenous	mRNA	1.6	0.0159667	1.93	0.0032594	1.75	0.0152615	0.93	0.31533	2.68	0.00172213	0.97	0.143645	1.77	9.5e-05	2.01	0.00221784	0.26	0.119569
IKBKAP	XM_005581114.1:2077	Endogenous	mRNA	-0.35	0.125267	0.11	0.578048	-0.13	0.409213	-0.26	0.383647	0.26	0.436681	-0.27	0.445958	-0.46	0.0951272	0.51	0.163847	-0.21	0.122139
MS4A2	XM_005577736.1:657	Endogenous	mRNA	-0.01	0.974106	0.43	0.41078	0.61	0.156403	0.41	0.379733	0.46	0.439093	-0.2	0.37837	0.07	0.643557	0.34	0.234392	0.26	0.122535
CR2	XM_002801946.1:2862	Endogenous	mRNA	-0.75	0.231769	-1.16	0.0748139	-0.08	0.916626	-0.89	0.203129	-0.45	0.457602	-0.31	0.637525	-1.43	0.00104182	-1.76	0.00058024	-0.72	0.123943
CXCL5	XM_001092000.3:108	Endogenous	mRNA	0.08	0.607799	-0.08	0.388615	1.16	0.135164	0.03	0.945831	0.47	0.42935	-0.31	0.206252	0.13	0.57311	0.97	0.0866543	-0.27	0.129202
POLR2A	XM_001118060.2:2605	Housekeeping	mRNA	0.25	0.0403614	0.19	0.243414	-0.52	0.0478497	0.52	0.018764	0.33	0.0277731	-0.38	0.21236	0.19	0.107107	0.14	0.158499	-0.13	0.133024
TGFBI	XM_005557841.1:1261	Endogenous	mRNA	1.16	0.00605404	-0.44	0.243647	-0.6	0.0456819	1.65	0.00174543	-1.13	0.012315	-0.61	0.0607951	1.26	3.872e-05	0.34	0.253255	0.38	0.134027
IFITM1	XM_005576718.1:454	Endogenous	mRNA	2.62	1.895e-05	1.67	0.00185511	1.2	0.0313018	3.01	0.00153372	2.44	0.0120241	1.06	0.00370012	2.05	0.00018184	1.1	0.00997722	0.39	0.134786
MAPK14	XM_001112423.2:595	Endogenous	mRNA	1.35	0.00910356	0.29	0.366148	0.04	0.890891	1.63	0.0353505	0.87	0.190696	-0.44	0.475003	0.98	0.0149881	-0.06	0.903578	-0.22	0.135766
LILRA4	XM_005590289.1:685	Endogenous	mRNA	0.3	0.416238	0.04	0.897499	0.44	0.557077	0		0		0		-0.04	0.739085	-0.16	0.135784	-0.16	0.135784
CD55	XM_005540684.1:827	Endogenous	mRNA	0.39	0.420736	-0.1	0.834906	0.12	0.806773	1	0.00519858	0.73	0.245318	-0.48	0.39684	0.41	0.330071	-0.17	0.665855	-0.48	0.13828
APOE	XM_005589553.1:498	Endogenous	mRNA	0.44	0.0517901	0.61	0.127199	0.24	0.557346	-0.32	0.459743	0.16	0.73427	-0.99	0.0158443	0.02	0.931126	1.34	0.0218027	-0.31	0.138538
CD40	XM_001104255.1:180	Endogenous	mRNA	-0.34	0.418142	-0.72	0.142839	-0.11	0.799183	-0.05	0.895134	-0.01	0.978049	0.29	0.401774	-0.8	0.0168204	-0.64	0.114731	-0.45	0.139219
XCL1	NM_001032947.1:18	Endogenous	mRNA	0.11	0.695165	0.06	0.862282	0.39	0.278451	-0.03	0.939796	0.42	0.400093	-0.02	0.958663	-0.15	0.633425	-0.28	0.447364	-0.42	0.139771
BATF3	XM_005540791.1:296	Endogenous	mRNA	0.86	0.0456736	0.03	0.921615	-0.25	0.638172	2.08	0.00572503	1.43	0.075306	0.37	0.465156	1.1	0.00013752	-0.23	0.579342	-0.37	0.142931
IFI44	XM_005542938.1:626	Endogenous	mRNA	4.96	0.00521332	3.48	0.0196336	2.51	0.0593642	5.97	0.0196323	5.04	0.0179224	2.18	0.130482	4.67	0.00027117	3.11	0.00251723	1.19	0.144991
CDC42	XM_005553127.1:145	Endogenous	mRNA	0.24	0.068014	-0.23	0.102028	-0.09	0.661986	0.12	0.168972	-0.14	0.256546	-0.04	0.771554	0.05	0.627453	-0.52	0.00793517	-0.17	0.146867
MEF2D	XM_005541443.1:2469	Endogenous	mRNA	-0.13	0.436741	-0.63	0.106294	-0.34	0.0212339	-0.28	0.360982	-0.28	0.421373	-1.03	0.0128369	-0.24	0.416519	-0.12	0.749186	-0.23	0.147722
HLA-DPB1	XM_005553343.1:545	Endogenous	mRNA	-0.62	0.0827736	-1.44	0.0168539	-1.18	0.00145444	-0.32	0.685644	-1.6	0.0257214	-0.64	0.138816	-0.49	0.12	-0.64	0.0699743	-0.35	0.148408
TFRC	XM_005545258.1:2141	Endogenous	mRNA	0.53	0.00882428	-0.02	0.946835	0.13	0.623776	-0.45	0.294368	0.53	0.0330949	0.19	0.312539	-0.11	0.683609	-0.62	0.0228709	0.25	0.153136
GBP1	XM_005542801.1:1863	Endogenous	mRNA	4.3	0.00059284	3.27	0.00199552	2.29	0.0156703	4.36	0.0236682	3.86	0.019383	2.14	0.0811932	3.73	3.39e-06	2.76	0.0001211	0.83	0.155379
RELA	XM_005577248.1:1689	Endogenous	mRNA	0.33	0.235558	0.31	0.309902	0.58	0.0981277	1.01	0.0436385	1.06	0.0883586	0.24	0.414472	0.61	0.00785006	0.3	0.190708	0.19	0.156409
CTNNB1	XM_005546748.1:867	Endogenous	mRNA	0.07	0.763057	-0.06	0.769117	-0.13	0.571282	0.37	0.189902	0.3	0.190624	-0.18	0.398091	-0.04	0.699445	-1.16	0.0838259	-0.13	0.157277
CD247	NM_001077423.1:191	Endogenous	mRNA	-0.55	0.183272	0.12	0.761242	0.13	0.729184	-0.6	0.0482469	0.16	0.65446	0.9	0.116934	-0.94	8.604e-05	-0.74	0.126625	0.32	0.160328
DAXX	XM_001109244.2:1815	Endogenous	mRNA	0.19	0.405693	0.47	0.0776977	0.6	0.0364815	0.28	0.119644	0.39	0.0340457	0.5	0.0208347	0.16	0.318498	0.2	0.637653	0.24	0.161315
ITGAM	XM_005591740.1:1671	Endogenous	mRNA	1.41	0.00048997	0.77	0.011088	0.69	0.127596	2.09	0.0350254	1.82	0.0537025	1.55	0.0953053	1.66	2.422e-05	1.22	0.00248147	0.59	0.162775
HLA-DQB1	NM_001283172.1:428	Endogenous	mRNA	-0.5	0.216417	-0.98	0.0557264	-0.97	0.034327	-0.81	0.254579	-1.24	0.0273646	-0.75	0.308276	-0.74	0.137049	-1.39	0.0147532	-0.61	0.163795
GZMH	XM_005560994.1:163	Endogenous	mRNA	-0.05	0.908919	0.35	0.542086	0.97	0.096431	-0.74	0.33512	0.43	0.302999	2.05	0.0791401	-0.54	0.177398	-0.29	0.424218	0.65	0.164012
TOLLIP	XM_005576837.1:609	Endogenous	mRNA	1.24	0.00081378	0.8	0.0167493	1.2	0.0243457	1.65	0.00122307	1.3	0.0593816	0.43	0.301146	1.22	0.00467631	1.32	0.00012083	-0.3	0.164624
CCL5	NM_001032850.1:170	Endogenous	mRNA	-0.78	0.08532	0.1	0.767501	0.34	0.325878	-1.25	0.225438	-0.02	0.962003	-0.39	0.720684	-0.99	0.00876377	-0.19	0.512569	0.62	0.166231
CFH	XM_001111875.2:484	Endogenous	mRNA	0.55	0.146134	-0.11	0.577789	0.17	0.482963	0.99	0.213466	-0.42	0.420566	-0.83	0.0464452	0.33	0.306055	-0.3	0.157756	-0.3	0.167366
IRF5	XM_005550729.1:1158	Endogenous	mRNA	1.78	0.00029151	0.65	0.0128404	0.37	0.0855901	2.89	0.00018061	1.6	0.0465236	0.45	0.277647	2.03	3.3e-07	1.22	2.47e-06	0.26	0.168455
PSMB9	NM_001283167.1:407	Endogenous	mRNA	1.9	0.00046777	1.15	0.00861486	1.1	0.0351058	1.87	0.00139212	1.22	0.0459518	0.76	0.012007	1.52	3.423e-05	0.63	0.0187017	0.32	0.170115
GNB1	XM_005545044.1:1155	Endogenous	mRNA	0.37	0.00698825	-0.04	0.746196	-0.15	0.339888	0.6	0.0142025	0.3	0.326944	0.02	0.822219	0.38	0.00428426	-0.19	0.367445	-0.11	0.171208
SIGLEC1	XM_005568446.2:2406	Endogenous	mRNA	3.96	1.49e-06	2.17	2.82e-06	1.28	0.00264773	4.9	0.00079218	3.53	0.0180212	0.3	0.42265	3.67	1e-08	2.9	2.8e-07	0.21	0.172347
TLR3	NM_001036685.1:1641	Endogenous	mRNA	3.38	0.00238201	2.32	0.0188811	1.75	0.0699062	3.08	0.023262	2.95	0.00185808	0.2	0.42265	3.27	9.492e-05	2.12	0.00986229	0.28	0.175073
IL9	XM_001110897.2:308	Endogenous	mRNA	0.27	0.102112	-0.04	0.70898	0.73	0.148452	0.67	0.331915	1.18	0.049045	0.24	0.588324	0.37	0.0584307	0.45	0.123429	0.21	0.175821
PPIA	NM_001032809.1:108	Housekeeping	mRNA	0.34	0.0370821	0.06	0.656556	1.01	0.0984211	0.58	0.169647	0.47	0.156586	1.5	0.055066	0.04	0.801266	-0.48	0.0408148	0.36	0.178817
NFKBIA	NM_001284932.1:606	Endogenous	mRNA	0.52	0.0374924	0.59	0.0314778	0.99	0.0613797	0.75	0.0174209	1.57	0.0781655	-0.1	0.7549	0.9	0.015821	0.6	0.0850435	-0.3	0.179416
DEFB1	XM_005562538.1:180	Endogenous	mRNA	1.59	0.0610507	2.49	0.0242143	3.53	0.0544812	2.42	0.0609654	4.26	0.00354278	3.3	0.0525048	0.71	0.11613	2.09	0.0155821	1.12	0.183363
ZBTB16	XM_005579695.1:1968	Endogenous	mRNA	-0.02	0.373901	0.02	0.625423	0.51	0.152556	-0.26	0.183704	-0.26	0.183704	-0.26	0.183704	-0.09	0.492006	-0.16	0.18545	-0.16	0.18545
PTPN2	XM_005587248.1:320	Endogenous	mRNA	1.3	0.00053978	0.62	0.00111491	0.68	0.0177756	2.66	0.0008139	2.18	0.0381868	1.22	0.0134042	1.27	4.405e-05	0.22	0.729153	0.19	0.192876
TNFSF10	NM_001266034.1:115	Endogenous	mRNA	3.53	6.35e-06	2.25	0.00087669	0.63	0.0623489	3.6	0.00019745	2.98	0.0185322	0.21	0.360896	3.34	3e-08	2.42	6.48e-05	0.31	0.195578
FCAR	NM_001039950.1:390	Endogenous	mRNA	0.94	0.0879005	0.55	0.253732	0.86	0.134305	1.2	0.0843495	1.17	0.233567	-0.55	0.582415	1.69	0.017019	0.73	0.178974	-0.75	0.196344
NT5E	XM_005552431.1:1673	Endogenous	mRNA	-0.02	0.470419	0.07	0.522795	0.63	0.255809	0.36	0.40084	0.16	0.600344	-0.29	0.226361	0.24	0.222143	0.25	0.462437	-0.13	0.197319
CISH	XM_001097616.2:438	Endogenous	mRNA	1.42	0.00798779	0.99	0.0352974	0.97	0.0637988	2.22	0.00877457	2.29	0.013507	0.85	0.260036	1.31	0.00698811	0.68	0.103014	0.13	0.197603
ICOSLG	XM_002803112.1:150	Endogenous	mRNA	-0.29	0.280517	-0.24	0.371705	-0.13	0.744403	0		0.46	0.42265	0		0.03	0.805408	-0.04	0.753159	-0.14	0.197786
DDX58	XM_005581558.1:1793	Endogenous	mRNA	4.34	0.00021048	2.78	0.00312724	1.62	0.0366929	4.88	0.00073383	3.76	0.00146829	0.95	0.33004	4.09	4.5e-07	2.5	0.00010705	0.59	0.200386
CD86	NM_001042644.1:210	Endogenous	mRNA	1.04	0.00042974	-0.03	0.905188	-0.04	0.821989	1.49	0.00115041	0.17	0.283322	-0.39	0.308742	1.06	1.66e-06	0.51	0.0112345	-0.22	0.201675
EIF2AK2	XM_015433780.1:1390	Endogenous	mRNA	3.18	0.00136536	2.26	0.00600737	1.25	0.0596226	3.68	0.0123812	3.05	0.00992095	0.88	0.233792	2.98	6.93e-06	1.96	0.00014418	0.43	0.20192
MEF2BNB	XM_005588524.1:344	Endogenous	mRNA	0.59	0.0430408	0.12	0.702051	0.31	0.364321	1.06	0.0172438	0.45	0.370948	-0.41	0.141119	0.37	0.244104	0.25	0.261357	-0.13	0.202787
CD274	NM_001083889.1:505	Endogenous	mRNA	3.4	3.45e-05	2.47	0.00017221	1.38	0.0492833	3.6	2.846e-05	3.4	0.00972361	1.2	0.0827224	2.9	5.6e-07	2.14	0.00059266	0.31	0.203083
STAT2	XM_001115072.2:2435	Endogenous	mRNA	2.88	0.00020875	1.75	0.00382351	1.03	0.0665554	3.44	0.00010579	2.69	0.0138594	1.17	0.100357	2.64	6.7e-07	1.58	0.00181008	0.43	0.204213
BTK	XM_002806330.1:1175	Endogenous	mRNA	0.38	0.032627	0.2	0.387959	-0.35	0.261043	0.75	0.0506086	0.01	0.912742	-0.5	0.145095	0.62	0.0147814	-0.29	0.588098	-0.21	0.209098
TWIST2	XM_005574801.1:123	Endogenous	mRNA	2.73	0.00070698	1.93	5.01e-06	1.48	0.00580814	2.87	0.00721856	2.18	0.0515802	0.53	0.487778	2.45	9.653e-05	1.21	0.0488503	0.18	0.21096
PLAUR	XM_001106634.2:532	Endogenous	mRNA	0.08	0.880622	-0.49	0.288126	0.93	0.092312	0.63	0.534468	0.25	0.867798	-0.42	0.672255	0.09	0.867608	-0.45	0.343574	-0.45	0.211153
IRF8	XM_005592710.1:1266	Endogenous	mRNA	0.54	0.129564	0.05	0.885473	0.45	0.129596	1.07	0.00597452	0	0.990938	0.67	0.0925625	0.15	0.706927	-0.32	0.48968	0.27	0.211371
IFNA2	NM_001135794.1:330	Endogenous	mRNA	0.09	0.579861	-0.09	0.373901	0.94	0.156654	0.59	0.245002	0.82	0.22417	-0.14	0.42265	0.09	0.56659	0.1	0.646267	-0.1	0.213035
B2M	NM_001047137.1:25	Endogenous	mRNA	1.02	0.00126772	0.55	0.0307396	0.33	0.312106	0.98	0.00363646	0.72	0.070137	-0.28	0.152754	0.94	0.00263676	0.36	0.238824	-0.21	0.213724
CD82	XM_005578126.1:713	Endogenous	mRNA	-0.08	0.780853	-0.17	0.585506	0.22	0.39887	-0.17	0.363632	0.77	0.378051	-0.61	0.277684	-0.1	0.795888	0.2	0.761231	-0.37	0.213846
BID	XM_002798280.1:1164	Endogenous	mRNA	0.7	0.00936137	0.37	0.0923755	0.38	0.252406	0.99	0.00171857	0.89	0.0737511	0.6	0.00226953	0.77	0.00010858	0.34	0.0893453	0.14	0.214626
ITGAE	XM_005583162.1:2510	Endogenous	mRNA	0		0		0.41	0.28044	-0.17	0.42265	-0.17	0.42265	-0.17	0.42265	-0.15	0.216886	-0.15	0.216886	-0.15	0.216886
IFNAR2	XM_001092342.2:1272	Endogenous	mRNA	1.35	0.00219055	1.04	0.00572579	0.35	0.259028	1.28	0.012558	0.85	0.0376576	-0.52	0.545983	0.99	0.00041927	-0.13	0.820291	-0.16	0.219719
MRC1	XM_005564743.1:1361	Endogenous	mRNA	0.05	0.724453	0.07	0.560171	0.22	0.389241	0.34	0.500838	0.01	0.983768	-0.22	0.221576	0.25	0.196024	0.46	0.299699	-0.09	0.224323
XCR1	XM_001114260.1:745	Endogenous	mRNA	0.49	0.0366998	0.09	0.437191	1.05	0.0511358	1.04	0.0192726	0.67	0.299607	-0.45	0.0971417	0.73	0.0546191	0.04	0.834321	-0.11	0.227361
MAPK3	XM_002802443.1:1010	Endogenous	mRNA	-0.48	0.0140778	-0.57	0.00157482	-0.25	0.205692	-0.32	0.185184	-0.72	0.239034	-0.3	0.223322	0.02	0.950233	-0.13	0.517677	-0.25	0.227597
HFE	XM_005553872.1:400	Endogenous	mRNA	0.25	0.123301	0.75	0.0619274	1.09	0.0362506	0.32	0.303406	0.64	0.0275933	-0.63	0.0321768	0.31	0.185987	1.01	0.0645697	-0.18	0.23922
CD4	NM_001042662.1:796	Endogenous	mRNA	0.15	0.557276	0	0.990197	-0.08	0.820952	0.09	0.835585	-0.35	0.269029	-0.42	0.12969	-0.14	0.546322	-0.24	0.386206	0.17	0.240056
IRF7	NM_001136100.1:1398	Endogenous	mRNA	3.4	0.00026525	2.4	0.00308026	1.47	0.0206109	3.76	0.00295232	2.81	0.0206585	0.86	0.244078	3.23	4.7e-07	2.46	4.63e-06	0.48	0.241119
IL18R1	XM_002799354.1:1245	Endogenous	mRNA	0.26	0.474262	0.74	0.121142	2.15	0.0049863	1.75	0.0294749	3.01	0.0189763	1.82	0.0234503	0.6	0.213567	0.46	0.354825	0.33	0.244353
HMGN1	XM_005548677.1:914	Endogenous	mRNA	0.15	0.551592	0.27	0.251291	0.7	0.118067	0.28	0.593111	0.32	0.415059	0.89	0.0362895	-0.01	0.949874	-0.15	0.369842	0.17	0.245725
LGALS3	XM_005561313.1:642	Endogenous	mRNA	-0.33	0.396707	-0.98	0.021848	-0.5	0.23896	-0.55	0.28302	-1.04	0.0675822	-0.91	0.0493524	0.21	0.704929	-0.77	0.12704	-0.53	0.245837
IL5RA	XM_005547648.1:769	Endogenous	mRNA	-0.91	0.0781405	-0.94	0.0711683	-0.67	0.32553	-0.53	0.42265	0.64	0.473022	-0.53	0.42265	-0.71	0.147303	-0.35	0.569063	-0.55	0.248266
TNFSF13	XM_005582760.2:625	Endogenous	mRNA	1.41	0.00065441	0.2	0.591212	0.35	0.22366	1.77	0.00501977	-0.32	0.446196	0.38	0.149948	1.32	3.481e-05	0.49	0.012827	0.26	0.250642
CMKLR1	XM_005572139.1:3939	Endogenous	mRNA	1.65	0.00510247	1.24	0.0206272	0.86	0.0258031	1.64	0.0142429	0.63	0.155907	0.16	0.754292	1.87	0.00012009	2.02	0.00017477	0.36	0.251782
PTK2	XM_001093060.2:843	Endogenous	mRNA	0.23	0.316732	0.15	0.539353	-0.61	0.25366	0.19	0.447052	0.17	0.530056	-1.63	0.00456711	0.35	0.26518	-0.47	0.419461	-0.31	0.252959
ITLN2	XM_005545159.1:713	Endogenous	mRNA	0.42	0.0258118	0.17	0.373901	0.87	0.0175222	0.79	0.0551303	0.76	0.0760942	-0.27	0.405375	0.47	0.0945753	1.02	0.0998059	-0.08	0.255586
MAPKAPK2	XM_005540646.1:856	Endogenous	mRNA	0.04	0.77721	-0.19	0.24278	0.07	0.727515	0.37	0.0723376	-0.03	0.896703	0.43	0.0184939	0.26	0.193833	-0.3	0.574608	0.22	0.256352
GFI1	XM_005542722.1:1019	Endogenous	mRNA	-0.36	0.207442	0.08	0.862455	0.45	0.313662	0.68	0.0464793	-0.12	0.642323	0.52	0.180488	-0.39	0.114099	0.44	0.357639	0.29	0.256474
FAS	NM_001032933.1:797	Endogenous	mRNA	2.61	0.00029424	1.62	0.00077054	1.24	0.0250132	3.32	0.0001251	2.98	0.00252131	1.62	0.00137806	1.97	0.00011522	1.18	0.00755137	0.27	0.261577
PDCD1LG2	NM_001083599.1:760	Endogenous	mRNA	2.19	4.48e-06	1.99	6.8e-07	0.66	0.00275969	2.49	0.00266152	2.91	0.00259208	0.78	0.129551	1.42	0.00020816	1	0.076134	-0.29	0.264667
MAX	NM_001285216.1:181	Endogenous	mRNA	0.48	0.00632095	0.15	0.430683	-0.02	0.90295	0.79	0.0769687	0.63	0.223246	0.13	0.339035	0.47	0.00494561	0.06	0.64631	-0.08	0.264695
TRAF5	XM_005540752.1:1091	Endogenous	mRNA	-0.16	0.614025	0.01	0.980538	0.37	0.265892	-0.38	0.50554	0.04	0.95723	0.87	0.148197	-1.11	0.00142818	-0.7	0.109485	0.22	0.264738
ITGAL	XM_001100800.2:1305	Endogenous	mRNA	0.76	0.0120134	0.08	0.746511	-0.69	0.0494653	0.99	0.0216803	0.12	0.698507	-0.17	0.511011	0.58	0.00356764	0.02	0.904448	0.16	0.266907
PTGFR	XM_005542941.1:1071	Endogenous	mRNA	0.17	0.349487	0.28	0.229671	0.67	0.339621	0		0.3	0.42265	0		0	0.998609	0.12	0.656353	-0.16	0.268271
IFNGR2	XM_005548806.2:830	Endogenous	mRNA	1.15	0.0101889	0.61	0.0990644	-0.03	0.936551	1.69	0.0260701	1.6	0.0624416	0.1	0.876194	1.32	0.00062903	0.72	0.0345751	-0.13	0.272109
CD27	XM_001104337.2:745	Endogenous	mRNA	-0.65	0.0597288	-0.07	0.814656	0.3	0.322688	-0.35	0.222812	0.12	0.635244	1.02	0.0855437	-1.32	0.00413251	-0.87	0.0814732	0.27	0.27309
ENTPD1	XM_002805770.1:1254	Endogenous	mRNA	0.47	0.0511016	-0.84	0.00745047	0.03	0.914252	0.2	0.502496	-0.12	0.746865	0.24	0.391115	0.33	0.221034	-0.93	0.0125813	-0.25	0.277786
LIMK1	XM_005595495.1:2173	Endogenous	mRNA	-0.09	0.180452	-0.04	0.59161	0.37	0.378737	-0.14	0.183999	-0.14	0.183999	0.02	0.886601	-0.13	0.0755079	-0.12	0.123475	-0.09	0.277806
CRADD	XM_005571871.1:694	Endogenous	mRNA	-0.23	0.301692	-0.31	0.158298	0.19	0.717646	0.3	0.563856	0.12	0.759536	0	0.988125	-0.07	0.798819	-0.19	0.450526	-0.23	0.287175
PLAU	XM_005565444.1:1078	Endogenous	mRNA	1.03	0.0010339	1.24	0.0398018	0.6	0.00318995	0.55	0.231799	0.9	0.164266	-0.87	0.142935	0.84	0.0517227	1.13	0.0299964	-0.16	0.292256
FEZ1	NM_001261621.2:516	Endogenous	mRNA	0.39	0.0953697	0.45	0.374324	0.21	0.398891	0.16	0.70568	0.62	0.151627	-0.13	0.400159	-0.03	0.907949	1.63	0.0264335	-0.2	0.293239
CASP2	XM_001087704.2:405	Endogenous	mRNA	-0.19	0.548468	-0.01	0.983985	-0.34	0.311556	-0.01	0.977089	-0.67	0.430561	0.41	0.224529	-0.32	0.0396683	-0.85	0.110864	0.17	0.293863
NLRP3	XM_005539576.1:2196	Endogenous	mRNA	1.3	0.00201756	0.25	0.452526	0.45	0.454997	1.26	0.0217734	0.61	0.158324	-0.45	0.230877	1.12	0.00055933	0.07	0.87035	-0.27	0.296416
CCR3	NM_001047140.1:543	Endogenous	mRNA	-1.36	0.0641638	-1.44	0.0557012	-0.76	0.284935	-1.1	0.171453	-0.91	0.219911	-1.32	0.112902	-1.14	0.0957769	-1.68	0.0308827	-0.66	0.300226
IL15	NM_001044731.1:113	Endogenous	mRNA	1.44	0.00330801	0.73	0.0514161	0.37	0.319846	1.95	0.00533024	1.54	0.0126565	0.45	0.101175	1.7	3.91e-06	0.55	0.325178	0.27	0.30277
PECAM1	XM_005584700.1:1356	Endogenous	mRNA	0.71	0.045628	0.56	0.027728	0.15	0.568217	1.22	0.0153278	0.75	0.0738468	0.67	0.0547791	0.22	0.398005	0.3	0.231202	0.26	0.314531
TAP2	XM_002803985.1:555	Endogenous	mRNA	1.32	0.00257772	0.87	0.0240135	0.14	0.650703	2.2	0.0001135	1.87	0.0337734	0.65	0.0163955	1.6	2.78e-06	0.85	0.179042	0.14	0.31895
HIF1A	XM_005561440.1:2618	Endogenous	mRNA	1.03	0.00276455	0.6	0.0335962	0.73	0.0892266	1.22	0.0437852	0.98	0.132666	-0.27	0.523977	0.93	0.00064176	0.51	0.0109737	-0.16	0.31995
CTSG	XM_005560993.1:340	Endogenous	mRNA	0		0		0.54	0.391002	0		0		0.18	0.42265	0		0		0.29	0.322234
NCAM1	XM_005579655.1:1488	Endogenous	mRNA	0.29	0.289103	-0.11	0.508043	0.62	0.0336771	0.69	0.0768055	0.35	0.472167	-0.72	0.0737434	0.72	0.0590178	0.34	0.447459	-0.2	0.322665
IFNB1	NM_001135795.1:272	Endogenous	mRNA	0.85	0.0120232	0.23	0.425057	0.73	0.271077	0.94	0.0914202	1.69	0.0472873	-0.12	0.774741	0.46	0.187518	0.35	0.199328	-0.11	0.322727
RIPK2	XM_005563661.1:895	Endogenous	mRNA	1.73	0.00170602	1.22	0.00057027	0.61	0.187897	2.22	0.00241637	1.65	0.0437354	0.37	0.451061	1.57	0.00020138	0.87	0.111348	-0.19	0.323874
CCL3	NM_001034200.1:124	Endogenous	mRNA	1.02	0.0318646	1.44	0.0115983	1.79	0.00557373	1.54	0.034591	2.56	0.00544115	1.48	0.0172313	0.77	0.134915	0.81	0.192529	0.49	0.326076
TNFSF4	XM_005540021.1:1004	Endogenous	mRNA	-0.13	0.445971	-0.23	0.122202	0.6	0.206497	-0.1	0.857672	0.24	0.631746	-0.49	0.0384888	0.21	0.265426	0.24	0.210255	-0.06	0.327356
FOXP3	NM_001032918.1:1050	Endogenous	mRNA	0.04	0.373901	0.07	0.183885	0.51	0.186578	0		0.28	0.42265	0.45	0.126501	-0.02	0.434414	0.17	0.422823	0.16	0.327537
ATM	XM_002799779.1:7160	Endogenous	mRNA	-0.53	0.10003	-0.3	0.289022	-0.35	0.176931	-1.01	0.0979847	-0.13	0.783646	-0.12	0.814982	-1	0.00030315	-1.73	0.0258806	-0.22	0.328232
CHIT1	XM_005540484.1:603	Endogenous	mRNA	0.13	0.638549	0.13	0.636034	0.94	0.145474	0.7	0.394455	0.31	0.60762	0.39	0.357288	0.11	0.627415	-0.09	0.355918	0.15	0.337186
NCF4	XM_005567397.1:536	Endogenous	mRNA	0.96	0.025587	-0.17	0.600256	0.44	0.283621	1.26	0.0710834	0.7	0.229865	-0.31	0.493918	0.86	0.0710251	-0.01	0.987468	-0.36	0.337909
KLRC3	XM_005595216.1:692	Endogenous	mRNA	-1.09	0.0559747	-0.54	0.265454	-0.39	0.382976	-0.94	0.125413	-0.14	0.714675	-0.14	0.908589	-1.11	0.00899799	-0.62	0.044996	-0.36	0.341008
OAZ1	NM_001134900.1:345	Housekeeping	mRNA	0.01	0.975751	-0.95	0.0276115	-0.87	0.0839128	-0.1	0.632314	-0.72	0.184956	-0.64	0.0169616	0.35	0.0869767	-0.85	0.0164769	-0.19	0.34493
TNFSF12	NM_001205135.1:280	Endogenous	mRNA	0.4	0.0650603	-0.19	0.464599	-0.18	0.502804	0.77	0.0236831	0.12	0.822435	-0.19	0.0680252	0.7	0.0135745	-0.65	0.110251	0.16	0.348558
EGR2	XM_005565755.1:2073	Endogenous	mRNA	0.32	0.504395	0.07	0.875549	0.25	0.656244	1.2	0.206778	-0.11	0.42265	-0.11	0.42265	0.72	0.0899829	0.62	0.18036	0.24	0.349579
DOCK9	XM_005586152.1:1971	Endogenous	mRNA	-0.16	0.788277	-0.01	0.985975	0.54	0.39542	-0.87	0.389364	0.17	0.816898	-0.13	0.868169	-0.6	0.0439051	-0.62	0.0327195	-0.23	0.351202
F13A1	XM_001096669.1:740	Endogenous	mRNA	0.34	0.18569	0.73	0.0777891	-0.04	0.951987	0.09	0.758248	0.51	0.255237	-0.66	0.146912	0.14	0.648256	0.21	0.642779	0.33	0.355341
CFP	XM_005593429.1:1073	Endogenous	mRNA	0.05	0.790419	-0.56	0.0196132	-0.34	0.369457	0.48	0.144948	0.17	0.786276	-0.16	0.754001	0.31	0.360388	-0.04	0.876186	-0.28	0.355709
IDO2	XM_001095833.2:363	Endogenous	mRNA	1.05	0.158858	0.33	0.425426	0.31	0.597595	1.17	0.00534817	0.45	0.382885	-1.7	0.00221153	0.23	0.55873	0.13	0.659819	-0.13	0.355918
CSF3	XM_001095097.2:798	Endogenous	mRNA	0		0		0.32	0.391002	-0.1	0.790683	-0.44	0.0598994	-0.44	0.0598994	-0.03	0.355918	-0.03	0.355918	-0.03	0.355918
C4B	XM_005553435.1:1550	Endogenous	mRNA	-0.01	0.920248	0.05	0.634149	0.6	0.265662	-0.39	0.187397	0.57	0.379734	-0.39	0.188618	0	0.88685	0.67	0.191276	-0.03	0.355918
LILRB5	XM_001083886.2:415	Endogenous	mRNA	0.01	0.991413	0.28	0.775132	0.5	0.6166	0.17	0.768082	-0.16	0.78633	-0.62	0.191526	-0.03	0.623771	0.95	0.118137	-0.05	0.355918
HSPB1	NM_001260949.2:416	Endogenous	mRNA	1.19	0.0339704	0.77	0.0569123	0.35	0.199727	0.49	0.332331	-0.06	0.763906	-0.22	0.19225	1.43	0.0575125	1.4	0.0369638	-0.03	0.355918
CCL24	NM_001194459.1:124	Endogenous	mRNA	0.09	0.373901	0		0		0.17	0.697636	0.16	0.708809	-0.2	0.214107	0.22	0.228526	-0.01	0.355918	-0.01	0.355918
LILRA6	NM_001040674.1:714	Endogenous	mRNA	0		0.44	0.323344	0.37	0.391002	0.36	0.550183	0	0.997911	-0.46	0.219083	0.14	0.459293	0.85	0.0817347	-0.03	0.355918
SPP1	XM_001093307.2:100	Endogenous	mRNA	0		0.11	0.373901	0.3	0.391002	-0.21	0.229123	-0.21	0.229123	-0.21	0.229123	0.01	0.794541	-0.02	0.355918	-0.02	0.355918
CLEC5A	XM_001085243.2:595	Endogenous	mRNA	0.51	0.156927	1.35	0.0794432	0.82	0.102462	0.91	0.229916	2.08	0.0007846	-0.16	0.42265	-0.03	0.871578	0.21	0.443148	-0.16	0.355918
IL33	XM_005581767.2:102	Endogenous	mRNA	0		0.38	0.0398092	0.83	0.128183	-0.13	0.42265	1.64	0.0702407	-0.13	0.42265	0.24	0.193209	0.26	0.214614	-0.05	0.355918
VCAM1	XM_005542580.1:955	Endogenous	mRNA	0.04	0.76724	0.13	0.507542	0.68	0.205127	0.12	0.728043	1	0.200784	-0.15	0.42265	0.11	0.453388	-0.07	0.355918	-0.07	0.355918
KIR3DL3	XM_005590338.1:878	Endogenous	mRNA	0		0		1.14	0.222245	-0.21	0.42265	0.11	0.789112	-0.21	0.42265	0.14	0.387226	-0.01	0.355918	-0.01	0.355918
AICDA	XM_005570042.1:942	Endogenous	mRNA	0	0.979401	-0.03	0.800334	0.38	0.327632	0.13	0.694256	0.65	0.302361	-0.14	0.42265	-0.02	0.355918	-0.02	0.355918	-0.02	0.355918
CCL21	NM_001032855.1:97	Endogenous	mRNA	0		0.04	0.373901	0.21	0.346348	-0.11	0.42265	-0.11	0.42265	-0.11	0.42265	-0.03	0.845503	-0.12	0.355918	-0.12	0.355918
CCL13	XM_001113462.2:177	Endogenous	mRNA	0.2	0.177961	0.03	0.373901	0.3	0.391002	0.62	0.210151	0.68	0.274645	-0.07	0.42265	0.09	0.356018	0	0.355918	0	0.355918
TNFRSF11A	XM_005586643.1:1136	Endogenous	mRNA	0		0		0.32	0.391002	0.22	0.562873	-0.1	0.42265	-0.1	0.42265	-0.05	0.355918	0.16	0.492957	-0.05	0.355918
CCL20	NM_001032854.1:28	Endogenous	mRNA	0.15	0.342822	-0.09	0.373901	0.07	0.721837	0.81	0.254164	0.34	0.565828	-0.15	0.42265	0.18	0.339507	0.54	0.193433	-0.08	0.355918
CFB	XM_001113553.2:3014	Endogenous	mRNA	0.18	0.246219	0.61	0.230502	0.91	0.145911	0.44	0.336023	0.45	0.429047	-0.13	0.443896	0.07	0.233341	0.52	0.1741	0	0.355918
CD160	XM_005542122.1:545	Endogenous	mRNA	0.04	0.373901	0.11	0.2933	1.12	0.0230799	0.01	0.976809	0.91	0.038928	-0.2	0.487733	0.11	0.355996	0.17	0.17519	0	0.355918
KIR2DL4	XM_005595312.1:195	Endogenous	mRNA	0		0		0.22	0.184217	-0.32	0.244899	-0.14	0.621184	0.02	0.964003	-0.01	0.355918	0.51	0.199376	-0.01	0.355918
CCL7	XM_001113381.2:78	Endogenous	mRNA	0.22	0.43291	0.3	0.356387	0.39	0.160822	1.81	0.0101495	0.87	0.185038	0		0.37	0.142356	0.33	0.242897	-0.05	0.355918
CD70	XM_005587716.1:256	Endogenous	mRNA	0		0		0.42	0.194417	0		0.24	0.42265	0		-0.03	0.355918	0.18	0.436793	-0.03	0.355918
TLR9	NM_001130431.1:839	Endogenous	mRNA	0.05	0.373901	0		0.51	0.321567	0		0		0		-0.02	0.355918	-0.02	0.355918	-0.02	0.355918
PDGFA	XM_005548950.1:415	Endogenous	mRNA	0		0		0.27	0.391002	0		0		0		0	0.355918	0	0.355918	0	0.355918
CXCL2	XM_001092240.2:156	Endogenous	mRNA	-0.06	0.373901	-0.06	0.373901	0.2	0.50606	0		0		0		-0.07	0.355918	0	0.980621	-0.07	0.355918
TLR7	NM_001130426.1:55	Endogenous	mRNA	2.06	0.00011347	0.3	0.259109	0.19	0.603051	1.62	0.0149522	0.18	0.42265	0		1.38	0.00277571	0.31	0.216895	0	0.355918
MAFK	XM_005548989.1:2309	Endogenous	mRNA	-0.23	0.278762	-0.13	0.552863	0.11	0.740075	0		0		0		0.05	0.649597	-0.05	0.355918	-0.05	0.355918
PSMD7	XM_001102147.2:170	Endogenous	mRNA	0.37	0.00875042	0.12	0.385518	0.55	0.0166409	0.39	0.00394914	0.14	0.0885604	0.66	0.0326553	0.11	0.416628	0.05	0.724595	0.12	0.356372
ITGB1	XM_002805609.1:1430	Endogenous	mRNA	0.13	0.36638	-0.06	0.521123	-0.23	0.272744	0.18	0.364071	0.17	0.499925	0.23	0.472145	-0.26	0.135531	-0.29	0.263847	0.16	0.358673
TNFRSF14	NM_001043357.1:107	Endogenous	mRNA	0.11	0.616435	0.11	0.611431	-0.13	0.628963	0.23	0.325511	0.46	0.290079	0.09	0.692293	0.34	0.0678136	0.09	0.827245	0.16	0.359211
SOCS3	NM_001194326.1:599	Endogenous	mRNA	3.1	0.00307743	2.63	0.00034102	2.09	0.00865895	4.22	0.00827352	3.58	0.00409457	1.18	0.139206	3.2	0.00096643	2.82	0.00017635	0.35	0.359229
NOTCH1	XM_001116824.1:174	Endogenous	mRNA	-0.13	0.599143	-0.32	0.201639	-0.57	0.0383867	0.03	0.88395	-0.12	0.645457	-0.65	0.0960246	0.21	0.347284	-0.09	0.830222	-0.13	0.36019
RNASEL	XM_005540173.2:2022	Endogenous	mRNA	1.6	0.00266971	1.05	0.00395645	0.89	0.0411743	1.8	0.00590687	1.57	0.00724527	0.15	0.743019	0.86	0.0156257	0.53	0.282062	-0.14	0.360274
TRAF2	XM_005580376.1:1555	Endogenous	mRNA	0.39	0.0707624	0.77	0.00060978	0.79	0.0336725	-0.05	0.914412	-0.03	0.953925	0.27	0.516601	0.19	0.532799	0.08	0.840602	0.18	0.360935
CCL15	XM_002800380.1:156	Endogenous	mRNA	0.07	0.373901	0.15	0.19215	0.63	0.25859	0.62	0.201863	0		0.11	0.42265	0.2	0.355918	0.19	0.290249	0.31	0.363217
IDO1	NM_001077483.1:133	Endogenous	mRNA	3.19	0.00025014	2.23	0.00073873	1.69	0.138383	2.55	0.00174239	2.03	0.0162591	1.02	0.0817659	3.27	0.00012115	2.45	0.00147137	0.65	0.363851
ABL1	XM_005580623.1:1470	Endogenous	mRNA	0.21	0.430135	-0.01	0.942896	0.59	0.148876	1.29	0.00397379	0.55	0.293844	0.27	0.263458	0.84	0.0238545	0.36	0.10179	0.01	0.36401
PTGER4	XM_005556783.1:2355	Endogenous	mRNA	0.1	0.726929	0.03	0.934627	0.26	0.543337	0.48	0.232515	0.4	0.32181	0.53	0.200449	0.01	0.946635	-0.01	0.946238	-0.16	0.364858
PDGFRB	XM_005558242.1:2141	Endogenous	mRNA	-0.16	0.488131	-0.18	0.611157	-0.25	0.519382	0.44	0.431816	0.37	0.532228	0.07	0.84993	-0.59	0.115326	-1.05	0.00902294	-0.27	0.365838
TARP	XM_015133689.1:350	Endogenous	mRNA	-0.26	0.532533	-0.21	0.675423	0.15	0.710694	-0.28	0.670838	0.38	0.438376	1.11	0.14328	-0.79	0.0449928	-0.52	0.158919	0.26	0.373986
CD69	XM_005570089.2:434	Endogenous	mRNA	0.69	0.0149782	0.33	0.418896	1.16	0.00432053	0.13	0.814358	0.97	0.0704063	1.32	0.035869	-0.03	0.905423	-0.64	0.0787568	0.23	0.376146
BCL3	XM_001109319.2:329	Endogenous	mRNA	0.3	0.410573	-0.09	0.764848	-0.27	0.481117	0.91	0.0959351	0.91	0.199106	-0.4	0.409124	0.64	0.167964	-0.14	0.835548	-0.21	0.380166
C9	XM_001084671.2:595	Endogenous	mRNA	0.05	0.678404	0.65	0.172096	0.96	0.149709	-0.64	0.0688378	0.54	0.423387	-0.64	0.0689605	0.38	0.258471	1.4	0.0425702	-0.05	0.380252
IL10	XM_005540653.1:448	Endogenous	mRNA	0.25	0.242786	0.14	0.394612	0.31	0.386758	0.73	0.183987	0.24	0.42265	0.18	0.204831	0.16	0.308774	0.21	0.158297	0.02	0.386692
IFIT1	NM_001287726.1:1154	Endogenous	mRNA	4.94	2.797e-05	3.33	0.00046456	1.72	0.128471	6.3	0.0005494	5.16	0.00109296	1.42	0.209181	5.2	1.63e-06	3.45	0.00014113	0.59	0.38713
HRAS	XM_005576732.1:297	Endogenous	mRNA	0.27	0.0194843	0.06	0.785681	0.25	0.462632	0	0.988798	-0.05	0.845191	0.75	0.186907	-0.16	0.330183	-0.34	0.0219933	0.15	0.398357
ICAM2	NM_001195389.1:825	Endogenous	mRNA	0.07	0.811685	-0.15	0.589965	-0.3	0.23472	0.17	0.71105	0.15	0.574119	-0.29	0.453981	0	0.990878	-0.23	0.400744	-0.18	0.399441
CD163	XM_001118361.2:1059	Endogenous	mRNA	2.12	0.00053646	0.79	0.0431244	0.73	0.211268	2.46	0.00492281	-0.25	0.399711	-0.25	0.334056	2.27	0.00014923	0.86	0.0145523	0.29	0.406757
HMGB1	NM_001283356.1:940	Endogenous	mRNA	0.48	0.0415655	-0.07	0.67277	0.45	0.19102	0.42	0.0924425	0.51	0.128705	0.91	0.0588238	-0.06	0.651637	-0.4	0.058187	0.14	0.408028
ITGAX	XM_005591741.1:2025	Endogenous	mRNA	1.16	0.0103657	0.44	0.191186	-0.23	0.586375	1.68	0.00618402	0.82	0.140831	0.5	0.148358	0.78	0.00554459	-0.28	0.630664	0.23	0.41175
PRKCB	XM_001095880.2:1530	Endogenous	mRNA	1.02	0.011509	0.2	0.308569	0.57	0.050051	1.74	0.00193748	1.21	0.112205	0.58	0.288144	0.46	0.0902826	-0.1	0.696787	-0.09	0.414278
EOMES	XM_005545584.1:1990	Endogenous	mRNA	-0.86	0.0275024	-0.27	0.475772	0.17	0.736221	-1.39	0.0596935	-0.23	0.469623	0.43	0.29831	-1.24	0.00039714	-1.22	0.0168863	0.22	0.416104
IFIT2	XM_001086302.2:1204	Endogenous	mRNA	6.37	0.00064746	4.79	0.00288851	2.5	0.0549821	7.21	0.00080948	6.1	0.00037816	1.36	0.211109	6.05	4.02e-06	4.38	4.501e-05	0.66	0.417374
IRF1	XM_001104048.1:179	Endogenous	mRNA	1.76	0.00044621	1.12	0.00630862	0.21	0.336044	1.92	0.00246554	1.5	0.02288	0.16	0.740853	1.53	4.855e-05	0.64	0.0889067	0.13	0.423545
CD96	XM_005548190.1:437	Endogenous	mRNA	-0.86	0.034984	-0.61	0.226944	0.39	0.348581	-1	0.120405	-0.43	0.503868	0.58	0.309197	-1.28	0.00702864	-1.43	0.00704196	0.3	0.432474
LILRA1	NM_001040670.1:2367	Endogenous	mRNA	2.25	0.00131387	0.71	0.0804424	0.55	0.185772	2.11	0.0311163	0.05	0.948211	-0.2	0.730751	2.06	0.00033666	0.11	0.835524	0.35	0.43383
MALT1	XM_005586570.1:1344	Endogenous	mRNA	-0.01	0.963562	0.03	0.923586	-0.11	0.716532	-0.14	0.638708	0.12	0.824273	0.45	0.182069	-0.34	0.0231828	-0.3	0.133154	-0.09	0.43853
ARHGDIB	XM_005570240.1:356	Endogenous	mRNA	-0.56	0.0146017	-0.84	0.00284951	-0.3	0.113153	-0.43	0.0663556	-0.99	0.0119245	0.3	0.132774	-0.7	3.506e-05	-1.05	5.056e-05	-0.09	0.442438
EWSR1	XM_005567685.1:945	Endogenous	mRNA	0.23	0.100723	0.15	0.319466	0.03	0.821625	0.26	0.180091	0.07	0.601074	0.26	0.099712	0.18	0.115519	0.11	0.299807	0.08	0.444674
LAIR1	XM_005590317.1:341	Endogenous	mRNA	0.35	0.687545	0.31	0.761115	0.77	0.472104	0.27	0.402253	0.18	0.729671	0.84	0.031296	-0.22	0.50299	-0.16	0.561557	0.2	0.454877
SKI	XM_001086434.1:222	Endogenous	mRNA	-1.16	0.0105479	-0.69	0.0663378	-0.57	0.0981186	-0.84	0.223282	-1.14	0.085783	-0.72	0.0331479	-0.08	0.661705	-0.39	0.323105	-0.12	0.455223
MYD88	NM_001130681.1:602	Endogenous	mRNA	1.51	1.074e-05	0.83	0.0139261	0.08	0.819638	1.76	0.00988442	1.16	0.0343266	-0.11	0.643425	1.57	9.279e-05	0.47	0.153944	-0.13	0.465369
IKZF3	XM_005584045.1:1828	Endogenous	mRNA	-0.53	0.187985	-0.2	0.599928	-0.04	0.914773	-0.89	0.398025	0.08	0.789185	0.69	0.0599837	-0.87	0.0247382	-0.52	0.0938906	0.21	0.46732
JUN	XM_005543232.1:1008	Endogenous	mRNA	-0.44	0.0449307	0.33	0.193931	0.73	0.011521	0.81	0.0783663	1.43	0.0263838	0.11	0.712702	0.25	0.340473	0.12	0.803968	0.18	0.467641
ATF2	XM_005573535.1:1606	Endogenous	mRNA	0.08	0.435063	-0.02	0.890028	0.01	0.924512	0.03	0.832031	0.22	0.237031	-0.12	0.382006	-0.13	0.150836	-0.08	0.453321	-0.07	0.472699
PTPN6	XM_005569995.1:662	Endogenous	mRNA	0.19	0.29665	-0.2	0.574206	-0.11	0.776243	0.49	0.245004	0.44	0.442777	-0.1	0.756868	0.24	0.258279	0.4	0.18201	0.3	0.474101
FKBP5	XM_005553215.1:1729	Endogenous	mRNA	1.21	0.00786743	1.1	0.0121914	1.94	0.00096007	1.19	0.0077525	1.34	0.0123915	0.79	0.0970171	0.98	0.0166602	0.29	0.672965	0.2	0.474511
IFIH1	NM_001047123.1:655	Endogenous	mRNA	3.68	1.315e-05	2.24	0.0003365	1.26	0.0170228	4.12	8.082e-05	3.05	0.0114041	0.46	0.467384	3.45	2e-08	2.01	5.828e-05	0.18	0.478749
PRDM1	XM_001087708.2:775	Endogenous	mRNA	0.83	0.0376346	0.37	0.00773561	0.33	0.0936966	1.23	0.00458533	0.89	0.0259032	0.07	0.734442	0.63	0.0437321	0.24	0.24635	-0.19	0.47906
C4A	XM_002805966.1:1627	Endogenous	mRNA	1.27	0.00385611	0.44	0.420905	0.4	0.34904	0.96	0.0209184	0.94	0.0479801	-0.35	0.150329	0.82	0.093894	-0.06	0.86549	-0.22	0.483323
ITGB2	XM_005548517.1:853	Endogenous	mRNA	0.21	0.291387	-0.41	0.0684112	-0.3	0.151269	1.01	0.0664433	0.42	0.446528	0.8	0.111849	0.22	0.223971	-0.19	0.36714	0.11	0.484035
TRAF1	XM_001095862.2:983	Endogenous	mRNA	-0.65	0.0865191	-0.1	0.779387	0.08	0.838417	0.16	0.614483	0.38	0.237892	0.08	0.743103	-1.11	0.0014929	-0.23	0.577124	-0.19	0.487824
KIR3DS1	XM_005595313.1:851	Endogenous	mRNA	-0.14	0.559844	0.4	0.356085	1.64	0.16338	-1.02	0.0619074	-0.34	0.57376	-0.97	0.0909918	-0.41	0.270882	-0.36	0.427553	-0.2	0.491603
CEACAM3	XM_015442082.1:1254	Endogenous	mRNA	0.71	0.0712864	0.26	0.31773	0.07	0.776664	1.36	0.00725569	0.36	0.564422	1.15	0.13541	-0.02	0.926349	0.18	0.625714	0.2	0.493951
LILRA3	NM_001040675.1:230	Endogenous	mRNA	1.16	0.00588617	0.24	0.554021	0.11	0.82184	1.47	0.0342496	0.81	0.191098	-0.44	0.604735	1.37	0.0249747	0.02	0.975056	-0.29	0.496229
MYC	NM_001142873.1:1200	Endogenous	mRNA	0.01	0.974704	0.41	0.21281	0.34	0.491439	0.1	0.704894	-0.12	0.811032	0.32	0.273898	-0.27	0.0398436	-0.37	0.454487	0.12	0.499177
GUSB	XM_015447246.1:879	Housekeeping	mRNA	-0.14	0.445736	-0.14	0.427751	0.6	0.0550877	0.17	0.528454	0.07	0.783785	1.07	0.0217528	-0.31	0.298974	-0.8	0.0870279	0.15	0.500864
IFIT3	XM_005565907.1:776	Endogenous	mRNA	5.58	0.00050682	4.27	0.0019607	2.4	0.055867	5.96	0.00222938	5.07	0.00135024	1.09	0.251401	5.09	3.72e-06	3.61	9.788e-05	0.48	0.501617
IRAK4	NM_001136101.1:810	Endogenous	mRNA	0.46	0.00494501	0.11	0.486403	-0.04	0.812293	0.51	0.0553117	0.29	0.39039	-0.28	0.177141	0.28	0.0429017	-0.14	0.76151	-0.05	0.502294
IL6ST	XM_005556924.1:2096	Endogenous	mRNA	0.16	0.568988	0.51	0.0545201	0.17	0.533653	-0.07	0.697492	0.22	0.32471	0.25	0.27383	-0.22	0.193544	-0.03	0.897576	-0.09	0.505292
KIR3DL2	XM_005595311.1:1444	Endogenous	mRNA	-0.11	0.754705	-0.31	0.487896	1.2	0.242785	-0.32	0.563503	0.65	0.0801759	-0.42	0.18748	-0.23	0.463444	0.15	0.718288	-0.22	0.505972
EGR1	XM_005557906.1:2204	Endogenous	mRNA	-0.05	0.942755	-0.48	0.53529	-0.54	0.373764	2.14	0.0264085	-0.3	0.680383	-0.4	0.477105	1.16	0.0188818	1.77	0.00298081	0.28	0.511069
IFI16	XM_005541319.1:858	Endogenous	mRNA	2.58	0.0005168	1.29	0.0182082	0.56	0.188273	3.68	0.00078475	2.68	0.00150831	1.07	0.0110078	2.29	2.24e-06	0.98	0.00481136	0.15	0.518725
TNFRSF18	XM_005545123.2:503	Endogenous	mRNA	-0.06	0.373901	0.08	0.612665	0.82	0.0881317	0		0.42	0.192166	1.19	0.205029	0.11	0.611449	0.12	0.682905	0.19	0.518912
TBP	NM_001284983.1:738	Housekeeping	mRNA	-0.4	0.0608895	-0.3	0.463661	0.14	0.22502	0.41	0.0505926	-0.36	0.554412	0.95	0.0173901	-0.45	0.0724462	-0.82	0.0251001	0.08	0.519807
CXCL3	NM_001032879.1:202	Endogenous	mRNA	0.42	0.303391	0.43	0.402414	0.36	0.392624	0.31	0.360764	0.56	0.185257	-0.95	0.0439371	0.22	0.576749	0.02	0.978014	-0.29	0.524116
KLRB1	XM_005570085.1:377	Endogenous	mRNA	-1.21	0.00986407	-1.12	0.00102066	-0.35	0.404053	-0.85	0.0649358	-0.11	0.744036	0.14	0.888135	-1.58	0.00637443	-1.04	0.0865562	-0.3	0.52573
IRAK2	XM_001090790.2:595	Endogenous	mRNA	0.44	0.0478553	0.25	0.581079	0.49	0.110291	1.07	0.0117909	1.58	0.0150265	0.25	0.245512	0.51	0.0155175	0.33	0.465335	-0.07	0.533084
CCL4	XM_005583502.1:354	Endogenous	mRNA	-0.32	0.150984	-0.08	0.795139	0.5	0.454111	-0.12	0.807346	-0.61	0.131264	-0.46	0.360816	-0.36	0.238765	-0.23	0.538668	-0.18	0.538051
NCR1	XM_005590349.1:1188	Endogenous	mRNA	-0.81	0.0634301	-0.74	0.0840985	0.39	0.494467	-0.66	0.216125	0.02	0.971567	0.24	0.742199	-0.48	0.127096	-0.07	0.859575	0.14	0.543294
FLT3LG	XM_005589911.1:713	Endogenous	mRNA	-0.07	0.816203	0.12	0.73536	-0.33	0.312056	0.11	0.774402	0.53	0.237272	0.78	0.120601	-0.28	0.0273453	-0.01	0.945409	0.1	0.543705
STAT6	XM_005571286.1:1881	Endogenous	mRNA	0.26	0.0550695	-0.04	0.80221	-0.27	0.110505	0.61	0.00421075	0.13	0.274287	0.06	0.719787	0.31	0.01765	-0.07	0.534108	-0.05	0.546757
CUL9	XM_002808385.1:2474	Endogenous	mRNA	-0.07	0.636021	-0.02	0.902468	-0.06	0.827996	0.38	0.191688	-0.31	0.617508	-0.01	0.979384	-0.24	0.341433	-0.64	0.125994	0.09	0.552019
PLA2G4A	XM_005540257.1:711	Endogenous	mRNA	0.8	0.00775166	0.28	0.414255	0.9	0.0303609	0.77	0.0064696	-0.02	0.972921	-0.15	0.367935	0.61	0.0734172	0.09	0.796144	-0.14	0.557363
CSF1R	XM_001107711.2:2036	Endogenous	mRNA	0.76	0.00542775	-0.89	0.0714922	-2.36	0.00707604	1.58	0.00692267	-1.98	0.0682689	-1.3	0.0156425	0.95	0.00034127	-0.18	0.41357	0.11	0.559192
CASP10	XM_001097804.2:1184	Endogenous	mRNA	1.49	0.00155286	0.69	0.062655	0.31	0.298122	2.36	0.00211487	1.86	0.0217312	0.46	0.197352	1.12	8.469e-05	0.3	0.619578	0.11	0.562154
TNFAIP3	NM_001283816.1:1043	Endogenous	mRNA	1.29	1.158e-05	0.7	0.00110639	0.43	0.116402	1.64	0.0005059	1.76	0.0425935	0.02	0.904199	0.92	0.00040867	0	0.997575	-0.11	0.563099
RIPK1	XM_005554158.1:1545	Endogenous	mRNA	1.09	3.489e-05	0.42	0.0029587	0.09	0.491513	1.39	0.0032773	0.72	0.0183248	0.17	0.318223	1.01	3.392e-05	0.47	0.00292233	0.05	0.567912
FASLG	NM_001032838.1:495	Endogenous	mRNA	0.23	0.315269	-0.05	0.868207	0.53	0.100935	-0.22	0.596167	0.36	0.528189	0.22	0.359259	-0.33	0.339997	-0.18	0.633801	0.16	0.568559
CD1D	NM_001033114.1:910	Endogenous	mRNA	0.65	0.00991542	0.18	0.385474	0.82	0.00605163	1.17	0.0269291	0.23	0.679035	1.04	0.116267	0.78	0.07403	-0.29	0.567639	0.24	0.568627
IKZF1	XM_005549595.1:528	Endogenous	mRNA	0.28	0.116427	0.15	0.613805	-0.15	0.62721	0.71	0.00350768	0.22	0.460239	0.53	0.0076921	0.03	0.833248	-0.24	0.12309	0.07	0.572719
IL4R	XM_001093763.2:655	Endogenous	mRNA	1.23	0.0246262	0.34	0.518003	0.66	0.0164585	2.5	0.0167835	2.02	0.044559	0.71	0.286298	0.94	0.0078594	0.67	0.160543	0.1	0.576802
LILRB2	XM_015441717.1:2837	Endogenous	mRNA	1.55	0.00054768	-0.08	0.766201	-0.43	0.268376	2.01	0.0219124	0.35	0.705355	-0.29	0.663555	1.65	1.06e-06	0.32	0.161115	0.13	0.577953
KLRF2	XM_005570092.1:616	Endogenous	mRNA	0.49	0.00404155	0.49	0.173786	1.27	0.0362701	0.49	0.340404	1.13	0.0100296	-0.22	0.25526	0.06	0.722856	-0.07	0.602163	-0.07	0.583711
CCR7	NM_001032884.1:178	Endogenous	mRNA	-0.54	0.321933	-0.15	0.802864	0.06	0.906776	-0.33	0.153699	0.18	0.417119	0.41	0.117502	-0.73	0.00034405	-0.32	0.460049	-0.08	0.584822
EIF2A	XM_005546091.2:1025	Endogenous	mRNA	0.05	0.672762	0	0.991042	0.11	0.393578	0.11	0.472987	0.11	0.508689	0.44	0.268624	-0.34	0.00617001	-0.18	0.118031	-0.06	0.588387
ATG12	XR_010348.2:619	Endogenous	mRNA	0.47	0.00277802	0.17	0.318106	0.22	0.413542	0.65	0.00039655	0.57	0.0888152	0.57	0.137169	0.45	0.0154211	0.13	0.209318	-0.07	0.588521
CD14	NM_001130433.1:517	Endogenous	mRNA	-1.15	0.0280649	-0.64	0.190815	-0.16	0.77082	-1.25	0.00669343	0.38	0.311587	-1.21	0.0161183	-0.17	0.753825	0.25	0.622446	-0.22	0.591771
CD244	XM_001117630.2:205	Endogenous	mRNA	-0.63	0.0195723	-0.01	0.968359	0.56	0.246898	-0.84	0.131395	0.06	0.922159	0.46	0.576087	-1.26	0.00307308	-0.47	0.294939	0.19	0.597547
ATG5	XM_005552246.1:766	Endogenous	mRNA	0.38	0.0072496	0.05	0.649638	-0.08	0.54594	0.56	0.0628429	0.33	0.151533	0.4	0.109585	0.19	0.0917251	-0.7	0.218776	-0.07	0.601791
CD24	XM_005552236.1:484	Endogenous	mRNA	-0.69	0.118848	-0.6	0.242435	-0.96	0.108325	-0.87	0.125003	0.91	0.188373	-1.03	0.085833	-0.67	0.300782	-0.45	0.499121	-0.36	0.607527
SMPD3	XM_005592346.1:1643	Endogenous	mRNA	-0.84	0.0343945	-0.84	0.0343945	-0.25	0.612804	-0.72	0.0861711	-0.72	0.0861711	-0.72	0.0861711	-0.54	0.121223	-0.56	0.107976	-0.19	0.620104
CXCL12	NM_001032934.1:90	Endogenous	mRNA	0.45	0.567968	1.26	0.168365	0.71	0.399721	0.27	0.42265	0.24	0.42265	0		0.22	0.286746	0	0.994309	0.12	0.629981
LILRA5	XM_005590290.1:1094	Endogenous	mRNA	0.75	0.036146	-0.48	0.14964	0.1	0.863353	1.26	0.141056	0.15	0.907163	0.56	0.534087	0.86	0.199784	-0.6	0.441326	-0.28	0.631706
CAMP	NM_001033509.1:87	Endogenous	mRNA	0.56	0.222524	-0.38	0.294101	0.74	0.250307	0.72	0.161586	0.63	0.466971	0.04	0.975723	0.77	0.153771	-0.04	0.933914	-0.16	0.632085
LILRA2	XM_005596068.1:724	Endogenous	mRNA	1.53	0.00118744	0.12	0.702612	-0.38	0.272876	1.4	0.0185727	0.29	0.655974	-0.78	0.326799	1.4	0.00046882	0.21	0.368402	-0.12	0.633371
GRB2	XM_001095326.2:585	Endogenous	mRNA	0.54	0.0111042	0.09	0.547399	-0.01	0.926261	0.7	0.0181843	0.36	0.123232	-0.05	0.813533	0.59	0.00070427	0.06	0.731048	-0.05	0.63475
NFKB2	XM_001104566.2:905	Endogenous	mRNA	0.31	0.106009	0.19	0.615118	0.06	0.683081	0.46	0.077647	0.42	0.0742471	-0.57	0.0703102	0.29	0.202758	-0.08	0.827485	-0.07	0.635105
C3AR1	XM_001113373.1:564	Endogenous	mRNA	2.33	0.00019439	1.18	0.00764767	1	0.0267042	2.94	0.00377225	2.15	0.0118811	0.38	0.487947	2.23	0.00012836	1.31	0.00154708	-0.14	0.639997
IL10RB	XM_005548811.1:270	Endogenous	mRNA	1.11	0.00177241	0.53	0.055493	0.29	0.212933	1.37	0.00648901	0.95	0.0557238	-0.11	0.265563	0.87	0.00413303	0.3	0.202657	-0.05	0.640215
TNFSF13B	XM_005586224.1:906	Endogenous	mRNA	3.52	7.675e-05	1.95	0.00279902	1.21	0.0368944	3.66	0.00024825	2.4	0.0117999	0.32	0.499239	3.05	1.5e-07	1.61	0.00112653	0.13	0.64129
PRG2	XM_005577863.1:437	Endogenous	mRNA	0		0		1.7	0.130385	0		0		0.68	0.295387	-0.28	0.355918	-0.28	0.355918	-0.14	0.642689
POU2F2	XM_002808195.1:1136	Endogenous	mRNA	0.4	0.211651	-0.2	0.427254	-0.83	0.181533	0.97	0.00224919	-0.37	0.576931	-0.21	0.403721	0.52	0.0122299	-0.95	0.0583867	-0.09	0.642698
GZMM	XM_005595770.1:157	Endogenous	mRNA	-0.49	0.140432	-0.55	0.061885	-0.03	0.940417	-0.26	0.42265	0.06	0.897505	0.05	0.900789	-0.28	0.391686	-0.58	0.0748617	-0.17	0.643888
S1PR1	XM_005542570.1:1899	Endogenous	mRNA	-0.61	0.0917662	-0.22	0.490892	-0.25	0.520153	-0.25	0.4104	0.37	0.541986	0.59	0.103436	-0.83	0.00207521	-0.56	0.0368544	0.1	0.659252
NFATC3	XM_005592343.1:1271	Endogenous	mRNA	-0.69	0.00185523	-0.37	0.0278177	-0.62	0.00375292	-0.69	0.0861321	-0.27	0.377621	-0.24	0.419553	-0.88	0.00014905	-0.45	0.0101481	-0.08	0.667755
SLC2A1	XM_005543699.1:2110	Endogenous	mRNA	-0.36	0.240349	0.45	0.174444	0.66	0.162591	-0.1	0.788086	0.45	0.442539	-0.38	0.239223	-0.16	0.5539	0.69	0.101566	-0.13	0.674761
CCL2	NM_001032821.1:187	Endogenous	mRNA	0.18	0.255768	0.97	0.055849	0.85	0.118475	1.01	0.189809	1.72	0.0646084	0		0.34	0.532152	0.14	0.774069	-0.16	0.677054
CARD9	XM_001095549.2:1126	Endogenous	mRNA	0.47	0.0770305	-0.45	0.189026	-0.06	0.790355	0.76	0.227756	-0.49	0.23004	-0.47	0.239886	1.12	0.00035654	-0.04	0.934487	0.08	0.679508
C5aR1	XM_005589697.2:1207	Endogenous	mRNA	0.65	0.00799413	-0.08	0.680168	0.01	0.948111	1.09	0.0129476	0.75	0.136708	-0.07	0.903059	1.31	0.00081138	0.49	0.0719879	0.11	0.684546
TAL1	XM_005543455.1:3194	Endogenous	mRNA	-0.08	0.804153	-0.03	0.956997	0.04	0.885356	-1.15	0.0605687	-0.31	0.669279	-1.15	0.0605687	-0.25	0.5003	-0.45	0.231223	0.14	0.68573
JAK2	XM_005581792.1:3097	Endogenous	mRNA	2.5	2.32e-06	1.51	0.00095086	0.54	0.0869717	2.55	0.00034743	2.03	0.0383817	0.4	0.216984	2.02	3e-08	1.01	0.00606044	-0.06	0.689771
NFATC2	XM_005569356.1:2090	Endogenous	mRNA	-0.43	0.132262	-0.16	0.48486	-0.96	0.00929351	-0.67	0.143057	-0.06	0.867216	-0.23	0.49546	-1.08	0.00528782	-0.98	0.053591	-0.08	0.692754
ELK1	XM_005593430.1:635	Endogenous	mRNA	0.21	0.346832	-0.41	0.155905	0.77	0.088224	0.68	0.00850492	0.52	0.378663	0.66	0.00932957	-0.1	0.607122	-0.22	0.446758	-0.06	0.700275
RAC1	NM_001283802.1:1072	Endogenous	mRNA	0.45	0.00644676	0.08	0.546169	-0.3	0.106878	0.68	0.00571253	-0.11	0.510654	-0.4	0.0285546	0.5	0.00171041	-0.03	0.878559	-0.05	0.701968
APP	XM_002803170.1:1684	Endogenous	mRNA	0.41	0.0180807	0.23	0.152356	0.12	0.457505	0.74	0.212652	0.49	0.432313	-0.25	0.503723	0.41	0.143488	0.49	0.0739196	-0.1	0.704278
PPBP	XM_005555081.1:272	Housekeeping	mRNA	-0.18	0.690229	1.09	0.0456541	0.3	0.684455	-1.14	0.0268789	-0.05	0.928686	-2.14	3.061e-05	-0.1	0.739098	0.51	0.287232	0.13	0.704384
KIR3DL1	NM_001193463.1:758	Endogenous	mRNA	-0.16	0.673431	-0.09	0.797849	1.19	0.111004	0		0.22	0.42265	0.29	0.42265	0.05	0.790766	0.09	0.614999	0.08	0.707773
CD48	XM_005541239.1:597	Endogenous	mRNA	0.29	0.143392	-0.32	0.135954	0.05	0.743332	0.71	0.0449631	0.33	0.332828	0.22	0.288743	0.1	0.655307	-0.57	0.0114715	0.06	0.710051
MAP3K7	XM_005552337.1:1242	Endogenous	mRNA	0	0.981006	-0.21	0.565207	-0.05	0.714065	0.5	0.101571	-0.39	0.411024	0.2	0.627696	-0.22	0.394583	0.17	0.655388	-0.05	0.710859
SIGIRR	XM_005576724.1:1856	Endogenous	mRNA	-0.74	0.0517166	-0.37	0.250113	-0.33	0.348145	-0.3	0.563591	-0.22	0.721074	0.46	0.44168	-0.79	0.00554365	-0.16	0.538562	-0.08	0.721062
IL4	NM_001032904.1:217	Endogenous	mRNA	0.14	0.41731	0.12	0.508696	0.18	0.510659	0.59	0.19102	0.13	0.79511	-0.41	0.313442	0.12	0.405593	1.01	0.0737073	-0.02	0.721349
BCL2	XM_005586524.1:612	Endogenous	mRNA	-0.16	0.591303	0.42	0.309447	-0.05	0.883191	-0.28	0.654513	0.68	0.281498	0.62	0.273314	-0.38	0.0219305	0.05	0.765241	-0.06	0.726196
ARG1	XM_005551843.2:1022	Endogenous	mRNA	0.09	0.373901	0		0.55	0.325565	0		0		0		0.21	0.53745	-0.26	0.183935	-0.09	0.731987
ITGA4	XM_001100929.2:2035	Endogenous	mRNA	0.05	0.860388	-0.96	0.016425	-0.77	0.0319236	0.18	0.208458	-0.95	0.0483437	0.51	0.19679	-0.26	0.160004	-0.99	7.796e-05	-0.05	0.737607
IL23A	NM_001194669.1:400	Endogenous	mRNA	-0.19	0.159195	-0.19	0.159195	0.19	0.64684	-0.27	0.19091	-0.27	0.19091	-0.14	0.49539	-0.02	0.355918	-0.02	0.355918	0.01	0.739092
KLRG1	XM_005570060.1:673	Endogenous	mRNA	-0.08	0.857112	-0.96	0.0384572	-0.09	0.86038	0.2	0.769304	-0.39	0.538248	-0.06	0.916585	-0.49	0.375221	-0.52	0.337023	-0.14	0.744038
NOD1	XM_005549884.1:2719	Endogenous	mRNA	1.21	0.0112945	0.73	0.0311355	0.85	0.114988	1.25	0.00260948	1.05	0.0236846	0.88	0.164887	0.98	0.00418699	0.12	0.792024	0.07	0.763351
CD28	NM_001042641.2:145	Endogenous	mRNA	-0.42	0.322711	-0.23	0.712109	0.09	0.786496	-0.85	0.0681457	-0.53	0.574595	0.41	0.218673	-1.11	0.00319527	-0.89	0.106871	0.06	0.764286
FCER1A	XM_005541313.1:452	Endogenous	mRNA	-0.69	0.292585	-0.32	0.603513	-0.25	0.739721	-0.75	0.103548	0.29	0.367818	0.21	0.50189	-1.1	0.00733354	-0.82	0.106037	-0.1	0.768198
MAP4K4	XM_005575143.1:2011	Endogenous	mRNA	0.24	0.166289	-0.26	0.257444	-0.36	0.153604	0.18	0.439234	0.12	0.686956	-0.95	0.0417264	0.21	0.385503	-0.12	0.625654	-0.06	0.769688
CX3CR1	NM_001265871.1:834	Endogenous	mRNA	1.59	0.0133439	0.24	0.727828	-1.99	0.0667159	2.49	0.00688367	0.53	0.322203	-1.49	0.142432	1.13	0.00514889	0.11	0.740221	-0.1	0.772531
HLA-B	NM_001114964.1:228	Endogenous	mRNA	1.17	0.0289002	0.53	0.241867	0.23	0.620049	1.18	0.00626082	0.88	0.144813	-0.13	0.515327	0.99	0.0561927	0.23	0.623237	-0.12	0.773319
CLEC7A	NM_001032943.1:89	Endogenous	mRNA	2.29	1.93e-05	1.13	0.0209701	-0.14	0.772861	2.55	0.00557916	1.23	0.108098	0.23	0.549946	1.85	0.00029385	0.9	0.0088991	-0.06	0.775214
TCF7	XM_005595987.1:820	Endogenous	mRNA	-0.96	0.0574557	-0.73	0.148251	-0.6	0.257167	-0.7	0.201033	0.04	0.938794	-0.05	0.914121	-0.94	0.00016149	-0.68	0.072782	-0.04	0.776273
TNFRSF13B	XM_005582995.1:465	Endogenous	mRNA	0.12	0.373901	0.01	0.373901	0.43	0.322817	0.31	0.42265	0.4	0.247073	0.24	0.42265	0.05	0.470414	0.03	0.529141	0.01	0.780933
CD164	XM_005551554.1:345	Endogenous	mRNA	1.5	0.00068723	0.49	0.12575	0.23	0.336329	1.83	0.00026069	1.06	0.0189391	0.24	0.324123	1.35	5.812e-05	0.23	0.305956	-0.05	0.78415
MAP2K1	XM_005559865.1:912	Endogenous	mRNA	0.57	0.0297428	0.42	0.116061	0.36	0.14793	0.49	0.0161885	-0.13	0.456235	0.11	0.615466	0.38	0.00334936	-0.25	0.543615	0.03	0.792068
CD5	XM_005578865.1:1771	Endogenous	mRNA	-0.46	0.157471	0.43	0.214564	0	0.993017	-0.44	0.377034	0.1	0.860065	0.44	0.269678	-1.15	0.00602726	-0.51	0.268844	-0.05	0.80874
NFKB1	XM_005555555.1:1074	Endogenous	mRNA	0.34	0.0324888	0.19	0.338363	0.05	0.752456	0.37	0.0164206	0.18	0.0809408	0.2	0.169918	0	0.981118	-0.4	0.45962	-0.03	0.810458
SLAMF1	XM_001117605.2:526	Endogenous	mRNA	-0.38	0.306747	-0.29	0.539933	0.22	0.565601	-0.68	0.197497	0.06	0.924471	0.86	0.185271	-1	0.00495031	-0.61	0.237547	0.06	0.814347
ERCC3	NM_001287632.1:908	Housekeeping	mRNA	0.16	0.618246	0.22	0.476983	0.33	0.409	0.19	0.245707	-0.01	0.980262	0.06	0.806102	-0.12	0.274422	0.23	0.142025	-0.02	0.815795
UBE2L3	NM_001193593.1:178	Endogenous	mRNA	0.49	0.0346631	0.42	0.0288292	0.34	0.0673399	0.7	0.0081644	0.71	0.00230925	0.71	0.0361156	0.35	0.00830547	0.24	0.17316	0.02	0.822675
TNFRSF4	XM_005545122.1:233	Endogenous	mRNA	0.15	0.340431	0.09	0.585955	0.52	0.202675	0.86	0.0187361	0.27	0.493782	0.01	0.961164	0.15	0.495386	0.3	0.404205	-0.03	0.826879
CD36	NM_001032913.1:1240	Endogenous	mRNA	0.32	0.52737	-0.04	0.910054	-0.02	0.967087	1.45	0.0941999	0.08	0.679483	-1.19	0.0532136	0.78	0.306752	0.12	0.809134	0.12	0.826997
FCGR3	NM_001283192.1:339	Endogenous	mRNA	2.1	4.191e-05	0.59	0.195884	-0.73	0.0508355	2.67	0.00283288	1.48	0.0865379	-0.05	0.878529	1.35	0.00049602	0.42	0.124548	0.06	0.827882
ITGA6	XM_001086200.2:605	Endogenous	mRNA	-0.53	0.238938	-0.16	0.793879	0.1	0.720458	-0.48	0.228503	0.13	0.806778	0.41	0.313535	-0.96	0.00017162	-0.77	0.173358	-0.04	0.831042
ALOX5	XM_005565109.1:700	Endogenous	mRNA	0.3	0.215973	-0.51	0.0925221	0.93	0.00976625	0.23	0.727116	0.71	0.287164	1.52	0.0699031	0.24	0.495508	-0.24	0.49927	0.07	0.836795
THBS1	XM_001093770.2:2670	Endogenous	mRNA	-0.26	0.489696	0.75	0.0832306	-0.09	0.884477	-0.33	0.39413	0.51	0.24752	-0.45	0.297841	0.35	0.405439	0.58	0.282015	0.08	0.839356
GTF3C1	XM_005591522.1:4642	Endogenous	mRNA	0.11	0.46029	-0.3	0.192952	-0.04	0.91013	-0.27	0.613898	-0.11	0.780582	-0.5	0.108729	-0.5	0.025546	-0.39	0.160947	-0.04	0.840256
LY96	NM_001130432.1:327	Endogenous	mRNA	2.54	4.943e-05	1.98	0.00023877	1.06	0.0155688	2.53	0.00184802	1.98	0.00394646	-0.01	0.980194	2.31	7.327e-05	1.5	0.00149831	-0.06	0.849309
CD59	XM_005578241.1:812	Endogenous	mRNA	0.86	0.207214	0.43	0.487147	0.39	0.660225	0.81	0.185123	0.84	0.271347	0.08	0.894323	0.31	0.742208	-0.07	0.948855	-0.16	0.856435
CEBPB	XM_005569338.1:1730	Endogenous	mRNA	1.59	0.00723136	0.95	0.00340604	0.91	0.0417467	2.62	0.0179826	2.22	0.0122426	0.34	0.662071	1.85	0.00261594	1.3	0.0178527	-0.06	0.861736
HLA-DPA1	NM_001048247.1:214	Endogenous	mRNA	0.43	0.535331	-0.24	0.763378	-1.22	0.118016	0.25	0.593307	-0.2	0.785809	-0.63	0.293082	-0.11	0.92635	-0.45	0.676889	0.14	0.862832
TBXA2R	XM_005587515.1:443	Endogenous	mRNA	-0.22	0.179898	-0.11	0.514271	0.41	0.0361605	-0.3	0.42265	0.16	0.713992	-0.3	0.42265	-0.22	0.0534247	0.22	0.378341	0.04	0.874818
KLRF1	NM_001285324.1:514	Endogenous	mRNA	-0.35	0.307736	-0.66	0.328243	-0.27	0.670775	-0.86	0.249961	-0.12	0.875052	0.63	0.539485	-1.38	0.0142244	-1.2	0.0325037	-0.07	0.890599
TBK1	XM_001116924.2:1385	Endogenous	mRNA	1.1	0.00378566	0.51	0.0934322	0.35	0.281445	1.47	5.558e-05	1.28	0.0128938	0.18	0.57204	1.1	0.00037609	0.14	0.794915	0.03	0.892251
STAT4	XM_001082561.2:2220	Endogenous	mRNA	-0.22	0.387558	0.33	0.286928	0.24	0.552429	0.02	0.964529	1.14	0.0394255	0.97	0.0381452	-0.78	0.0784459	-0.29	0.545029	0.04	0.896591
MAFG	XM_005585281.1:3773	Endogenous	mRNA	0.54	0.00509561	0.14	0.776585	0.48	0.123047	1.04	0.0246185	1.19	0.026278	0.39	0.300196	0.61	0.0348038	-0.09	0.835501	-0.03	0.897183
FCER1G	XM_005541196.1:395	Endogenous	mRNA	1.01	0.0001544	0.37	0.0118184	0.28	0.0415833	1.44	0.00526775	1.2	0.0705718	0.12	0.699843	1.03	0.00285621	0.53	0.0648485	-0.02	0.90208
PTGIR	XM_005589661.1:920	Endogenous	mRNA	0.98	0.00667359	-0.09	0.694334	0.4	0.29013	1.31	0.0100602	-0.1	0.794029	-0.41	0.191994	0.8	0.00832494	0.14	0.608021	-0.02	0.902688
ETS1	XM_005580142.1:2883	Endogenous	mRNA	-0.63	0.105921	-0.15	0.697698	-0.06	0.850292	-1.2	0.0955148	-0.04	0.92506	0.91	0.0376609	-1.32	0.00014996	-0.85	0.00563536	-0.02	0.907195
TNFAIP6	XM_001083111.2:166	Endogenous	mRNA	4.29	0.00023	3.62	0.00133946	2.61	0.0249421	3.79	0.0172212	3.41	0.0181149	-0.01	0.995865	4.36	6.023e-05	3.23	0.00107066	-0.07	0.917903
CASP1	XM_001094943.2:1600	Endogenous	mRNA	2.66	3.061e-05	1.23	0.00148273	0.61	0.081805	3.07	0.00096024	1.64	0.0215816	0.15	0.737182	2.23	6.51e-06	0.96	0.00894838	0.01	0.929948
IKBKE	XM_005540634.1:1473	Endogenous	mRNA	-0.18	0.382312	-0.05	0.856799	0.2	0.544371	0	0.987218	0.14	0.521733	-0.11	0.382619	0.1	0.644928	0.4	0.403199	-0.02	0.932299
PDCD2	XM_005551355.1:362	Endogenous	mRNA	0.28	0.0603995	0.15	0.627006	1.1	0.0808617	0.08	0.900675	-0.32	0.486857	0.48	0.175291	0.07	0.817894	0.73	0.114733	0.02	0.932846
BAD	XM_005577426.2:425	Endogenous	mRNA	0.13	0.217055	0.06	0.373901	0		0		0		0		-0.02	0.355918	-0.02	0.355918	0	0.933918
KLRD1	NM_001032828.1:365	Endogenous	mRNA	-0.6	0.067477	-0.25	0.573888	0.15	0.720718	-0.7	0.289618	0.14	0.841982	0.63	0.617679	-0.77	0.0167949	-0.43	0.102133	0.02	0.941741
IL11RA	XM_005581441.1:642	Endogenous	mRNA	-0.34	0.266005	-0.14	0.750555	0.1	0.814174	-0.03	0.956317	-0.27	0.505406	-0.51	0.212345	-0.21	0.354379	-0.18	0.567129	0.01	0.952018
REPS1	XM_005551982.1:1536	Endogenous	mRNA	0.2	0.350866	0.36	0.133311	0.31	0.251077	0.33	0.0240283	0.81	0.0413251	0.49	0.0696028	-0.05	0.704581	-0.15	0.732229	-0.01	0.953185
IKZF2	XM_001083114.2:935	Endogenous	mRNA	0.18	0.720043	0.29	0.565507	0	0.997734	1.11	0.0110647	1.44	0.0153092	0.47	0.137227	-0.51	0.236019	-0.9	0.119207	-0.02	0.953909
BCL2L1	XM_005568633.1:727	Endogenous	mRNA	-0.35	0.461636	-1.18	0.0307062	-1.67	0.00874603	-1.29	0.134753	-1.48	0.102439	-2.09	0.0583857	-0.3	0.345693	-1.07	0.0690657	-0.02	0.958835
PTGER2	XM_005561261.1:1979	Endogenous	mRNA	0.35	0.0794712	0		0.83	0.0345711	0.9	0.276618	0.7	0.155747	0.02	0.931711	0.5	0.0424439	0.69	0.0878831	0	0.963504
HLA-C	NM_001048245.1:230	Endogenous	mRNA	0.41	0.835271	-0.05	0.979738	0.56	0.791098	0		0		0		0.27	0.857808	-0.01	0.99566	-0.06	0.964741
CHUK	XM_005566180.1:1561	Endogenous	mRNA	0.33	0.0008556	0	0.970362	0.12	0.0803502	0.37	0.0422702	0.36	0.0171385	0.35	0.0207131	0.11	0.432271	-0.65	0.215921	0	0.968188
NUP107	XM_005571495.1:1272	Endogenous	mRNA	0.01	0.956952	-0.02	0.92131	0.22	0.286006	0.41	0.189052	0.51	0.125325	0.53	0.170046	-0.41	0.175367	-0.33	0.424723	0	0.97826
IRGC	XM_005589461.2:1059	Endogenous	mRNA	1.79	0.00043731	1.22	0.00531516	1.96	0.00530748	2.84	0.00361085	2.29	0.0181847	1.31	0.122664	1.57	0.0101104	0.87	0.0630872	0	0.97947
HLA-A	NM_001171838.1:235	Endogenous	mRNA	0.94	0.180978	0.35	0.608119	-0.11	0.864669	1.22	0.158513	0.8	0.370293	0.07	0.912447	0.91	0.0619771	0.15	0.786104	-0.01	0.984491
LILRB1	NM_001040672.1:52	Endogenous	mRNA	1.94	0.0002174	0.07	0.874502	-0.76	0.0304222	3.3	0.0179059	0.93	0.268494	-0.84	0.295001	1.55	0.00163679	0.21	0.576252	-0.01	0.987833
PTPN22	XM_005542274.1:2386	Endogenous	mRNA	-0.69	0.0468242	-0.56	0.0874638	0.07	0.80591	-0.81	0.0348033	0.15	0.468992	0.72	0.12797	-1	0.00742009	-0.72	0.0347211	0	0.988156
ROCK2	XM_005576551.1:4211	Endogenous	mRNA	2.01	9.272e-05	1.3	3.555e-05	0.9	0.00754811	1.92	0.0007517	1.54	0.00167901	-0.13	0.627481	1.16	2.882e-05	0.96	1.615e-05	0	0.988392
MYL2	XM_005572261.1:392	Endogenous	mRNA	0		0		0.11	0.391002	-0.2	0.184437	-0.2	0.184437	-0.2	0.184437	0		0		0
CLEC6A	XM_005570039.1:339	Endogenous	mRNA	0.28	0.0465412	0		0.72	0.165867	-0.08	0.824729	0.23	0.646497	-0.34	0.18963	0.37	0.0360226	0.15	0.241734	0
NEFL	XM_005562862.1:2367	Endogenous	mRNA	0.12	0.373901	0		0.76	0.273529	-0.08	0.826841	-0.02	0.962573	-0.37	0.191568	0.04	0.355918	0.55	0.196323	0
TICAM1	NM_001287328.1:1134	Endogenous	mRNA	0.26	0.183666	0		0.35	0.206989	0.09	0.846442	0.07	0.872758	-0.29	0.197503	0.28	0.101446	0		0
AGER	NM_001205117.1:232	Endogenous	mRNA	-0.1	0.278578	-0.1	0.278578	-0.08	0.403561	-0.5	0.200052	-0.5	0.200052	-0.5	0.200052	0		0		0
CXCL6	XM_005555086.1:565	Endogenous	mRNA	0.03	0.550021	0.16	0.232972	0.7	0.296346	0.09	0.800931	0.71	0.337387	-0.21	0.218382	0		0.2	0.268863	0
MAP3K9	XM_005561663.1:1933	Endogenous	mRNA	0.09	0.373901	0		0.15	0.391002	-0.05	0.887845	-0.11	0.755102	-0.34	0.254373	0.03	0.355918	0.73	0.156525	0
CCL19	NM_001032959.1:58	Endogenous	mRNA	0.22	0.220969	0	0.373901	1.03	0.0203378	0.94	0.192523	1.25	0.0471107	0.53	0.275713	0.39	0.13518	0.13	0.214827	0
PLA2G6	XM_002798388.1:2066	Endogenous	mRNA	0.34	0.16988	-0.01	0.893286	0.18	0.39185	0.55	0.456955	0.1	0.803508	-0.33	0.277981	0.19	0.355918	0.26	0.306367	0
CCL22	XM_005592030.1:806	Endogenous	mRNA	0.66	0.0369788	0.84	0.0437715	0.51	0.293981	1.58	0.0390392	1.47	0.0857713	0.67	0.375136	0.36	0.0962283	0.39	0.173288	0
CD209	NM_001032870.1:169	Endogenous	mRNA	0.05	0.373901	0		0.88	0.123763	0.76	0.214258	0.56	0.229489	0.2	0.42265	0.1	0.355918	0		0
HSD11B1	XM_005540709.1:555	Endogenous	mRNA	0.01	0.373901	0		0.58	0.144085	0		0.48	0.42265	0.01	0.42265	0		0		0
TNFSF15	NM_001194132.1:495	Endogenous	mRNA	0.09	0.392791	0.03	0.423069	0.99	0.194253	0.2	0.646873	0.24	0.618401	-0.15	0.42265	0.16	0.2301	0.75	0.124262	0
LTB4R2	XM_001113942.2:1007	Endogenous	mRNA	0.22	0.227928	0	0.373901	0.51	0.200927	0.39	0.42265	0.4	0.279181	0.04	0.42265	0.15	0.355918	0.18	0.178455	0
RAG1	XM_001084631.2:2180	Endogenous	mRNA	-0.02	0.373901	-0.02	0.373901	0.81	0.266153	-0.15	0.42265	-0.15	0.42265	-0.15	0.42265	0		0		0
LAIR2	XM_005590334.1:128	Endogenous	mRNA	-0.03	0.373901	-0.03	0.373901	0.56	0.342455	-0.19	0.42265	-0.19	0.42265	-0.19	0.42265	0		0.71	0.175159	0
PMCH	XM_005572033.1:578	Endogenous	mRNA	-0.02	0.373901	0.06	0.311756	0.44	0.34293	-0.07	0.42265	1.66	0.0577523	-0.07	0.42265	0		0.33	0.189056	0
CCL17	XM_005592031.1:385	Endogenous	mRNA	0.4	0.180518	-0.03	0.373901	-0.03	0.373901	0.86	0.0036596	0.54	0.313481	-0.11	0.42265	0.09	0.355918	0		0
CD207	XM_005575643.2:659	Endogenous	mRNA	-0.01	0.373901	-0.01	0.373901	-0.01	0.373901	0.14	0.682437	0.2	0.475327	-0.13	0.42265	0.25	0.198549	0.34	0.199507	0
CCR8	XM_001084047.2:863	Endogenous	mRNA	0		0.08	0.373901	0.62	0.391002	-0.11	0.42265	1.29	0.131697	-0.11	0.42265	0		0.33	0.355918	0
CXCL1	NM_001283494.1:51	Endogenous	mRNA	0		0		0.1	0.391002	0.19	0.71868	-0.23	0.42265	-0.23	0.42265	0.13	0.355918	0		0
EBI3	XM_001118027.2:119	Endogenous	mRNA	0		0		0.22	0.391002	-0.11	0.42265	-0.11	0.42265	-0.11	0.42265	0		0		0
IL6	NM_001042733.1:139	Endogenous	mRNA	1.49	0.0167231	1.03	0.0249774	0.42	0.391002	2.18	0.0337707	2.68	0.0139831	0.02	0.42265	0.68	0.0329212	0.38	0.185771	0
PLA2G2A	XM_005544567.1:484	Endogenous	mRNA	0		0		0.43	0.391002	-0.3	0.42265	-0.3	0.42265	-0.3	0.42265	0		0.19	0.355918	0
IL27	XM_001097165.2:172	Endogenous	mRNA	0.74	0.0345244	0.02	0.438857	0.29	0.396597	1.5	0.0114822	-0.02	0.959965	-0.21	0.42265	0.33	0.137817	0.2	0.252904	0
C1R	XM_005570002.1:888	Endogenous	mRNA	0.2	0.0196629	0		0		0.52	0.214581	0.05	0.737161	-0.07	0.42265	0.06	0.355918	0		0
CCL18	NM_001032853.1:14	Endogenous	mRNA	0		0		0		-0.13	0.42265	-0.13	0.42265	-0.13	0.42265	0		0		0
GNGT1	XM_005550208.1:194	Endogenous	mRNA	0		0	0.373901	0		0.2	0.645376	0.07	0.821043	-0.15	0.42265	0		0.19	0.355918	0
NFATC4	XM_005560983.1:2046	Endogenous	mRNA	0		0		0		-0.25	0.42265	-0.03	0.934765	-0.25	0.42265	0		0.19	0.355918	0
RRAD	XM_005592186.1:461	Endogenous	mRNA	0.07	0.373901	0		0		-0.28	0.42265	-0.28	0.42265	-0.28	0.42265	0		0.31	0.355918	0
TNFSF11	XM_005585744.1:621	Endogenous	mRNA	0.62	0.0259336	0.02	0.658208	0.34	0.208905	0.54	0.214239	0.37	0.487357	0.1	0.615428	0.05	0.355918	0.77	0.0889461	0
MAVS	XM_005568426.2:1406	Endogenous	mRNA	-0.05	0.191918	-0.03	0.403998	0.27	0.457655	-0.1	0.42265	0.18	0.592057	-0.02	0.837609	0.05	0.355918	0.28	0.207813	0
TSLP	XM_005557498.1:1733	Endogenous	mRNA	0.32	0.0711533	0.2	0.373901	0.92	0.0947019	0.24	0.42265	1.64	0.0769264	0		0.15	0.285641	0.21	0.295765	0
IL21	XM_005555864.1:148	Endogenous	mRNA	0.05	0.373901	0.06	0.373901	0.86	0.109525	0		0		0		0		0.02	0.355918	0
DEFB4A	XM_005562564.1:201	Endogenous	mRNA	0		0.47	0.200903	1.69	0.12825	0		0.22	0.42265	0		0		0		0
IRGM	XM_005558886.1:640	Endogenous	mRNA	0.12	0.373901	0.05	0.373901	0.98	0.139197	0.62	0.191167	0.92	0.197108	0		0.04	0.355918	0.32	0.330449	0
AREG	XM_001101978.2:405	Endogenous	mRNA	0.03	0.566755	0.11	0.443187	0.9	0.146581	0.38	0.42265	0		0		0.16	0.355918	0		0
IL17F	XM_001106517.2:101	Endogenous	mRNA	0		0		0.9	0.169724	0		0		0		0		0		0
MMP3	XM_001098400.2:935	Endogenous	mRNA	0		0		0.93	0.232364	0.42	0.42265	0		0		0		0		0
SELE	XM_005539941.1:1616	Endogenous	mRNA	0		0.01	0.373901	0.55	0.241671	0		0		0		0		0.19	0.355918	0
C4BPA	XM_005540679.1:1299	Endogenous	mRNA	0		0		0.67	0.241786	0		0		0		0		0.33	0.355918	0
C8B	XM_001114456.2:215	Endogenous	mRNA	0.15	0.216492	0		0.72	0.244522	0		0		0		0		0		0
FUT5	XM_005587664.1:960	Endogenous	mRNA	0		0		0.55	0.2498	0		0		0		0		0		0
TNFRSF9	XM_001096166.2:295	Endogenous	mRNA	0		0		0.43	0.255644	0		0		0		0		0		0
PPARG	NM_001032860.1:980	Endogenous	mRNA	0		0		0.37	0.263189	0		0		0		0		0.39	0.355918	0
IFNA1/13	XM_005581618.1:380	Endogenous	mRNA	0		0		0.42	0.264533	0		0		0		0		0		0
C3	XM_001091921.2:3510	Endogenous	mRNA	0.13	0.177875	0.22	0.277856	0.62	0.269521	0		0		0		0.1	0.355918	0.11	0.355918	0
MASP2	XM_001118815.2:1355	Endogenous	mRNA	0		0		0.68	0.280724	0		0		0		0.08	0.355918	0		0
MBL2	NM_001105535.1:420	Endogenous	mRNA	0		0		0.54	0.28107	0		0		0		0		0		0
IL26	XM_001117154.2:65	Endogenous	mRNA	-0.03	0.373901	-0.03	0.373901	0.61	0.282515	0		0		0		0.08	0.355918	0.39	0.355918	0
IL1A	NM_001042757.1:80	Endogenous	mRNA	0		0		0.72	0.282761	0		0		0		0		0		0
IFNA4	XM_005581627.2:568	Endogenous	mRNA	0		0		0.6	0.292819	0		0		0		0		0		0
IL17A	XM_005552759.1:164	Endogenous	mRNA	0		0		0.55	0.294179	0		0		0		0		0		0
CCRL1	XM_005545781.1:1286	Endogenous	mRNA	0		0		0.63	0.297064	0		0.46	0.42265	0		0		0		0
AIRE	XM_001103602.2:288	Endogenous	mRNA	0		0		0.54	0.301838	0		0		0		0		0		0
CD1E	XM_005541337.1:1660	Endogenous	mRNA	-0.13	0.355059	-0.13	0.355059	0.53	0.306057	0		0.57	0.42265	0		0		0.53	0.184589	0
RAG2	XM_005578160.1:851	Endogenous	mRNA	0		0		0.53	0.312292	0		0		0		0		0		0
IL13	NM_001032929.1:275	Endogenous	mRNA	0		0		0.55	0.314547	0		0		0		0		0		0
IL28B	XM_001086865.1:160	Endogenous	mRNA	0		0		0.51	0.346048	0		0		0		0		0		0
DEFB103A	XM_001083420.2:140	Endogenous	mRNA	0		0		0.23	0.351348	0		0		0		0		0		0
CXCL9	NM_001032936.1:60	Endogenous	mRNA	0		0.25	0.373901	0.58	0.351946	0		0.24	0.42265	0		0.05	0.355918	0.21	0.355918	0
IL17B	XM_001106071.2:273	Endogenous	mRNA	0		0		0.46	0.355714	0.33	0.42265	0		0		0		0		0
CCL1	NM_001032849.1:166	Endogenous	mRNA	0.08	0.396214	0	0.373901	0.45	0.358797	0.38	0.42265	0.28	0.42265	0		0.05	0.355918	0		0
CD34	XM_005540699.1:669	Endogenous	mRNA	0		0		0.46	0.371094	0		0.24	0.42265	0		0		0		0
HAMP	XM_005588836.1:131	Endogenous	mRNA	-0.03	0.373901	-0.03	0.373901	-0.03	0.373901	0		0.22	0.42265	0		0		0		0
LTK	XM_005559246.1:1048	Endogenous	mRNA	-0.05	0.373901	-0.05	0.373901	-0.05	0.373901	0		0		0		0		0.31	0.355918	0
CSF2	NM_001032949.1:336	Endogenous	mRNA	0		0		0.38	0.385392	0		0		0		0		0		0
EDNRB	XM_001089047.2:562	Endogenous	mRNA	0		0		0.38	0.385451	0		0		0		0.09	0.355918	0		0
C6	XM_005556795.1:1299	Endogenous	mRNA	0		0		0.49	0.3867	0		0		0		0		0		0
B3GAT1	XM_005580225.1:1057	Endogenous	mRNA	0		0		0.29	0.391002	0		0		0		0		0		0
C5	XM_001095750.2:2285	Endogenous	mRNA	0		0.02	0.373901	0.42	0.391002	0		1.34	0.0905262	0		0		0		0
C7	XM_001085533.2:555	Endogenous	mRNA	0		0		0.18	0.391002	0		0		0		0		0		0
CCBP2	XM_005546797.1:911	Endogenous	mRNA	0		0		0.11	0.391002	0		0		0		0		0		0
CD276	XM_005559999.1:1517	Endogenous	mRNA	0		0		0.19	0.391002	0		0		0		0		0		0
CDH5	XM_005592138.1:1103	Endogenous	mRNA	0		0		0.41	0.391002	0		0		0		0		0		0
CRP	NM_001319393.1:288	Endogenous	mRNA	0		0		0.45	0.391002	0		0		0		0		0		0
CX3CL1	XM_005595727.1:1195	Endogenous	mRNA	0		0		0.25	0.391002	0		0		0		0		0		0
FOXJ1	XM_005585050.1:697	Endogenous	mRNA	0		0		0.18	0.391002	0		0		0		0		0		0
IL11	XM_005595782.1:575	Endogenous	mRNA	0.16	0.19683	0		0.35	0.391002	0		0.24	0.42265	0		0		0.23	0.355918	0
IL12B	NM_001044725.1:918	Endogenous	mRNA	0		0		0.38	0.391002	0		0		0		0		0		0
IL1RL2	XM_005575151.1:1437	Endogenous	mRNA	0		0		0.38	0.391002	0		1.33	0.0492615	0		0		0.24	0.239644	0
IL20	XM_001084726.2:331	Endogenous	mRNA	0		0		0.26	0.391002	0		0		0		0		0		0
IL22	NM_001194724.1:315	Endogenous	mRNA	0		0		0.46	0.391002	0		0		0		0		0		0
IL22RA2	XM_001099782.2:822	Endogenous	mRNA	0.07	0.373901	0.1	0.373901	0.42	0.391002	0.29	0.42265	0.92	0.197108	0		0		0		0
IL28A	XM_005589169.1:58	Endogenous	mRNA	0		0		0.07	0.391002	0		0		0		0		0.1	0.355918	0
IL3	NM_001101734.1:75	Endogenous	mRNA	0		0		0.31	0.391002	0		0		0		0		0		0
LAMP3	XM_005546488.1:987	Endogenous	mRNA	0		0		0.1	0.391002	0		0		0		0		0		0
LIF	XM_005567631.1:2704	Endogenous	mRNA	0		0		0.37	0.391002	0.42	0.42265	0.3	0.42265	0		0.05	0.355918	0		0
LILRB4	NM_001040676.1:635	Endogenous	mRNA	0		0		0.15	0.391002	0		0		0		0		0		0
LTA	NM_001047148.1:275	Endogenous	mRNA	0		0		0.43	0.391002	0		0.09	0.42265	0		0		0		0
MAPK11	XM_001112524.2:993	Endogenous	mRNA	0		0		0.2	0.391002	0		0		0		0		0		0
MUC1	XM_001115634.2:1922	Endogenous	mRNA	0		0		0.26	0.391002	0		0		0		0		0		0
NOS2	XM_005583198.1:1803	Endogenous	mRNA	0		0		0.34	0.391002	0		0		0		0		0		0
OXER1	XM_005576013.1:2233	Endogenous	mRNA	0		0		0.31	0.391002	0		0		0		0		0		0
PIGR	XM_001083307.2:2166	Endogenous	mRNA	0		0		0.23	0.391002	0		0		0		0		0		0
PIK3C2G	XM_002807975.1:2245	Endogenous	mRNA	0		0		0.38	0.391002	0		0		0		0		0		0
PLA2G2E	XM_001094364.1:366	Endogenous	mRNA	0		0		0.13	0.391002	0		0		0		0		0		0
PTGER3	XM_005543034.1:514	Endogenous	mRNA	0		0		0.28	0.391002	0		0		0		0		0		0
RORC	XM_002801778.1:1471	Endogenous	mRNA	0		0		0.4	0.391002	0		0		0		0		0		0
TGFB3	XM_005561843.1:1701	Endogenous	mRNA	0.13	0.373901	0		0.08	0.391002	0		0		0		0		0.2	0.355918	0
TNFSF18	XM_005540011.2:1189	Endogenous	mRNA	0		0		0.45	0.391002	0		0.94	0.213117	0		0		0		0
TREM2	XM_005553065.1:581	Endogenous	mRNA	0		0		0.16	0.391002	0		0		0		0		0		0
ZNF205	XM_005591044.1:604	Endogenous	mRNA	0		0		0.16	0.391002	0		0.22	0.42265	0		0		0		0
CD1B	XM_005541341.1:1155	Endogenous	mRNA	-0.35	0.175091	-0.35	0.175091	-0.15	0.616374	0		0		0		0		0		0
ALOX12	XM_001104192.2:1410	Endogenous	mRNA	0		0		0		0		0		0		0		0		0
C1S	XM_005570001.1:1386	Endogenous	mRNA	0		0		0		0		0		0		0		0		0
C8A	XM_001114403.1:1445	Endogenous	mRNA	0		0		0		0		0		0		0		0		0
C8G	XM_001117839.1:233	Endogenous	mRNA	0		0		0		0		0		0		0		0		0
CCL11	NM_001032874.1:160	Endogenous	mRNA	0		0		0		0		0		0		0		0		0
CCL16	XM_001112513.2:87	Endogenous	mRNA	0		0		0		0		0		0		0		0		0
CCL26	XM_001109808.2:20	Endogenous	mRNA	0		0		0		0		0		0		0		0		0
CCL8	NM_001032851.1:42	Endogenous	mRNA	1.88	0.0102736	0.83	0.130981	0		2.99	0.00166661	0.76	0.184797	0		1.42	0.00922153	0.49	0.151785	0
CCR10	XM_001111554.2:94	Endogenous	mRNA	0		0		0		0		0		0		0		0		0
CD3EAP	XM_005589588.1:676	Endogenous	mRNA	0		0		0		0		0		0		0		0		0
CXCL13	NM_001032880.1:156	Endogenous	mRNA	0		0		0		0		0		0		0		0		0
FLT1	XM_001117928.2:1313	Endogenous	mRNA	0		0		0		0		0		0		0		0		0
FXYD2	XM_005579768.1:626	Endogenous	mRNA	0		0.02	0.373901	0		0		0.24	0.42265	0		0.14	0.355918	0.02	0.355918	0
ICAM5	XM_001115985.2:65	Endogenous	mRNA	0		0		0		0		0		0		0		0		0
IL12A	NM_001044734.1:397	Endogenous	mRNA	0		0		0		0		0		0		0		0		0
IL19	XM_002801950.1:1034	Endogenous	mRNA	0		0		0		0		0		0		0.13	0.355918	0		0
IL2	NM_001284699.1:172	Endogenous	mRNA	0		0		0		0		0		0		0		0		0
IL23R	XM_001093896.2:1080	Endogenous	mRNA	0		0		0		0		0		0		0		0		0
IL5	XM_005557730.1:753	Endogenous	mRNA	0		0		0		0.31	0.42265	0		0		0		0		0
KLRG2	XM_005550917.1:784	Endogenous	mRNA	0		0		0		0		0		0		0		0		0
KNG1	XM_001101685.2:428	Endogenous	mRNA	0		0		0		0		0		0		0		0		0
MARCO	XM_001083118.2:540	Endogenous	mRNA	0		0		0		0		0		0		0		0		0
MASP1	XM_005545446.1:1348	Endogenous	mRNA	0		0		0		0		0		0		0		0		0
MPPED1	NM_001283221.1:152	Endogenous	mRNA	0		0		0		0		0		0		0		0		0
MSR1	XM_001097884.2:1125	Endogenous	mRNA	1.24	0.00698697	0.17	0.373901	0		1.64	0.0475167	0		0		0.58	0.139759	0.19	0.355918	0
PTGER1	XM_005588249.1:1024	Endogenous	mRNA	0		0		0		0		0		0		0		0		0
SYT17	XM_005591356.1:1387	Endogenous	mRNA	0		0		0		0		0		0		0		0		0
TNFRSF8	XM_001118873.2:1412	Endogenous	mRNA	0		0		0		0.24	0.42265	0		0		0.13	0.355918	0		0
TPSAB1	XM_005590832.2:868	Endogenous	mRNA	0		0		0		0		0.12	0.42265	0		0		0.32	0.355918	0
VTN	XM_005583219.1:1001	Endogenous	mRNA	0		0		0		0		0		0		0		0		0

## Sheet: versus control group
Probe Name	NS Probe ID	Class Name	Analyte Type	Treated Fatal : 00 vs. Control : 00	P value of: Treated Fatal : 00 vs. Control : 00	Treated Fatal : 04 vs. Control : 04	P value of: Treated Fatal : 04 vs. Control : 04	Treated Fatal : 07 or 08 vs. Control : 07 or 08	P value of: Treated Fatal : 07 or 08 vs. Control : 07 or 08	Treated Fatal : 10 or 11 vs. Control : 10 or 11	P value of: Treated Fatal : 10 or 11 vs. Control : 10 or 11	Treated Survivor : 00 vs. Control : 00	P value of: Treated Survivor : 00 vs. Control : 00	Treated Survivor : 04 vs. Control : 04	P value of: Treated Survivor : 04 vs. Control : 04	Treated Survivor : 07 or 08 vs. Control : 07 or 08	P value of: Treated Survivor : 07 or 08 vs. Control : 07 or 08	Treated Survivor : 10 or 11 vs. Control : 10 or 11	P value of: Treated Survivor : 10 or 11 vs. Control : 10 or 11
ABCB1	NM_001032887.1:290	Endogenous	mRNA	0.11	0.56285	0.63	0.216015	0.19	0.428203	0		0.53	0.0743871	0.3	0.1064	0.31	0.214242	0.02	0.363217
ABL1	XM_005580623.1:1470	Endogenous	mRNA	-0.05	0.763069	1.03	0.0105368	0.51	0.324074	-0.16	0.672242	-0.19	0.113683	0.43	0.259261	0.17	0.448754	-0.56	0.215015
ADA	XM_001109908.2:1305	Endogenous	mRNA	-0.8	0.2478	-0.03	0.890706	-0.65	0.21654	0.28	0.697796	0.07	0.844888	-0.16	0.585624	-0.7	0.214896	0.08	0.866956
AGER	NM_001205117.1:232	Endogenous	mRNA	0.4	0.269254	0		0		-0.03	0.42265	-0.1	0.278578	0		0		-0.03	0.42265
AHR	XM_005550046.1:1361	Endogenous	mRNA	-0.35	0.231703	0.39	0.39454	0.69	0.0696929	-0.38	0.411579	0.11	0.698384	0.51	0.019514	0.16	0.732244	0.11	0.757972
AICDA	XM_005570042.1:942	Endogenous	mRNA	0.05	0.798701	0.18	0.579929	0.72	0.266304	-0.45	0.42265	-0.08	0.461365	-0.09	0.373901	-0.07	0.182372	-0.45	0.42265
AIRE	XM_001103602.2:288	Endogenous	mRNA	0		0		0		-0.71	0.326395	0		0		0		-0.71	0.326395
AKT3	XM_005539655.1:300	Endogenous	mRNA	-0.28	0.131522	-0.49	0.10509	-0.21	0.392354	-0.59	0.302705	-0.09	0.53315	-0.39	0.105712	-0.25	0.31818	-0.11	0.83407
ALOX12	XM_001104192.2:1410	Endogenous	mRNA	0		0		0		0		0		0		0		0
ALOX15	XM_001094627.2:1345	Endogenous	mRNA	0.25	0.752353	-0.38	0.593974	-0.28	0.373901	0.13	0.331659	-0.36	0.630141	-0.2	0.745239	-0.14	0.653726	0.96	0.00107609
ALOX5	XM_005565109.1:700	Endogenous	mRNA	-0.32	0.392512	-0.39	0.541146	0.9	0.196643	0.42	0.479048	-0.15	0.655489	-0.2	0.431328	0.12	0.692326	-0.86	0.0087346
ANP32B	XM_005581222.1:1225	Endogenous	mRNA	-0.44	0.159685	-0.54	0.00104502	-0.41	0.280221	0.32	0.290834	0.22	0.145522	-0.04	0.738543	-0.01	0.938135	0.12	0.561545
APOE	XM_005589553.1:498	Endogenous	mRNA	0.72	0.0101579	-0.04	0.914565	0.27	0.621149	-0.17	0.279902	0.35	0.102203	-0.07	0.796582	1.08	0.0739622	0.14	0.496803
APP	XM_002803170.1:1684	Endogenous	mRNA	-0.18	0.49735	0.15	0.755391	0.08	0.891343	-0.53	0.170785	-0.22	0.331748	-0.23	0.287405	0.03	0.86058	-0.43	0.12678
AREG	XM_001101978.2:405	Endogenous	mRNA	-0.02	0.373901	0.33	0.479574	-0.12	0.373901	-0.98	0.269941	-0.02	0.373901	0.11	0.536162	-0.12	0.373901	-0.98	0.269941
ARG1	XM_005551843.2:1022	Endogenous	mRNA	0		-0.09	0.373901	0		-0.73	0.35263	0.26	0.183935	0.38	0.23251	0		-0.55	0.461904
ARG2	NM_001261253.1:529	Endogenous	mRNA	1.17	0.0846535	1.06	0.0152388	1.48	0.081591	-0.6	0.398154	0.2	0.661107	0.02	0.963881	0.15	0.562028	-1.25	0.0119007
ARHGDIB	XM_005570240.1:356	Endogenous	mRNA	-0.18	0.398278	-0.05	0.76617	-0.33	0.205296	0.36	0.0135566	0.05	0.763229	-0.09	0.480372	-0.16	0.43746	0.2	0.101238
ATF2	XM_005573535.1:1606	Endogenous	mRNA	-0.11	0.346892	-0.16	0.243504	0.12	0.500572	-0.27	0.274675	-0.01	0.834489	-0.23	0.0729159	-0.07	0.593725	-0.12	0.598673
ATG10	XM_001111368.2:405	Endogenous	mRNA	-0.18	0.610834	0.32	0.195489	-0.19	0.62293	0.22	0.347046	0.25	0.238842	-0.18	0.408588	-0.11	0.679907	0.34	0.0783351
ATG12	XR_010348.2:619	Endogenous	mRNA	0.04	0.641526	0.22	0.0440087	0.45	0.127084	0.56	0.160225	0.07	0.495036	0.06	0.722552	0.03	0.835357	-0.06	0.837057
ATG16L1	XM_005574649.1:1754	Endogenous	mRNA	0.2	0.322079	0.21	0.636499	0.38	0.327835	-0.9	0.118088	0.18	0.390641	-0.38	0.0219063	0.14	0.666609	-0.87	0.122815
ATG5	XM_005552246.1:766	Endogenous	mRNA	-0.06	0.744013	0.12	0.17059	0.22	0.113358	0.5	0.00546849	-0.1	0.360916	-0.29	0.0171931	-0.85	0.144975	0	0.992431
ATG7	NM_001265972.1:136	Endogenous	mRNA	0.53	0.11464	0.34	0.160705	0.76	0.0573524	0.17	0.809065	-0.22	0.355001	-0.18	0.484052	-0.55	0.226587	-0.52	0.437667
ATM	XM_002799779.1:7160	Endogenous	mRNA	-0.63	0.209028	-1.11	0.0388477	-0.46	0.242326	-0.56	0.191341	0.24	0.279822	-0.23	0.431823	-1.18	0.0986345	0.22	0.256962
B2M	NM_001047137.1:25	Endogenous	mRNA	0.52	0.020875	0.48	0.0508214	0.69	0.0685265	-0.06	0.895659	-0.11	0.525863	-0.19	0.480256	-0.3	0.348054	-0.61	0.23019
B3GAT1	XM_005580225.1:1057	Endogenous	mRNA	0		0		0		-0.39	0.42265	0		0		0		-0.39	0.42265
BAD	XM_005577426.2:425	Endogenous	mRNA	0		-0.13	0.217055	-0.06	0.373901	0		0.02	0.355918	-0.13	0.217055	-0.06	0.373901	0.01	0.363217
BATF	XM_005561820.1:826	Endogenous	mRNA	0.08	0.633467	0.93	0.013594	0.63	0.135129	0.16	0.50615	-0.18	0.390562	0.18	0.636816	-0.57	0.307505	-0.63	0.0399051
BATF3	XM_005540791.1:296	Endogenous	mRNA	-0.47	0.181985	0.75	0.117137	0.94	0.174149	0.44	0.531713	-0.1	0.730581	0.14	0.658589	-0.36	0.392147	0.07	0.910031
BAX	XM_005589832.1:340	Endogenous	mRNA	-0.41	0.0336152	0.27	0.036852	-0.28	0.225117	0.48	0.247275	0.08	0.60854	0.16	0.228356	0.11	0.500367	0.18	0.0852014
BCAP31	XM_005594916.1:648	Endogenous	mRNA	0.11	0.389096	0.21	0.287128	0.32	0.00201456	-0.2	0.418663	-0.05	0.628875	-0.08	0.361772	-0.35	0.48256	-0.09	0.68619
BCL10	XM_005542846.1:722	Endogenous	mRNA	0.25	0.145608	0.26	0.256707	0.72	0.0321741	-0.21	0.347445	-0.12	0.449642	-0.23	0.323993	-1.04	0.0556232	-0.36	0.0774403
BCL2	XM_005586524.1:612	Endogenous	mRNA	-0.52	0.338407	-0.64	0.251415	-0.26	0.619331	-0.03	0.930005	-0.13	0.528322	-0.35	0.213083	-0.5	0.216634	-0.32	0.426822
BCL2L1	XM_005568633.1:727	Endogenous	mRNA	0.19	0.793637	-0.75	0.164373	-0.11	0.814032	-0.12	0.407723	-0.36	0.421693	-0.31	0.396584	-0.25	0.639895	1.39	0.019261
BCL2L11	XM_005575254.1:1742	Endogenous	mRNA	0.49	0.0721511	0.15	0.347235	0.33	0.383662	0.06	0.847172	0.08	0.719993	0.24	0.0986164	-0.02	0.966468	0.22	0.296365
BCL3	XM_001109319.2:329	Endogenous	mRNA	0.45	0.303535	1.06	0.0124118	1.46	0.0808075	0.54	0.228914	-0.48	0.174535	-0.14	0.75726	-0.53	0.428862	-0.21	0.450445
BCL6	XM_005545439.1:791	Endogenous	mRNA	0.73	0.117146	1.07	0.0157591	1.42	0.072538	-0.2	0.782625	-0.36	0.2105	-0.36	0.363959	-0.6	0.401849	-0.78	0.195262
BID	XM_002798280.1:1164	Endogenous	mRNA	0.24	0.237014	0.52	0.01274	0.76	0.0959714	0.68	0.0197042	-0.1	0.610973	-0.03	0.842366	-0.13	0.465997	-0.11	0.492086
BIRC2	XM_005579457.1:1941	Endogenous	mRNA	-0.1	0.358669	0.01	0.967032	0.27	0.416992	-0.03	0.944381	-0.23	0.0702485	-0.35	0.127473	-0.36	0.264393	-0.15	0.698227
BLK	XM_005562580.1:711	Endogenous	mRNA	-0.89	0.037421	-0.37	0.185083	0.11	0.432097	-0.03	0.904115	-0.56	0.128891	-0.37	0.185083	0	0.373901	-0.15	0.42265
BLNK	XM_001100700.2:975	Endogenous	mRNA	-0.78	0.0607283	-0.25	0.57126	-0.52	0.411552	-0.73	0.0972246	-0.08	0.813164	-0.24	0.350636	-0.34	0.521704	-0.74	0.0590586
BST2	NM_001161666.1:64	Endogenous	mRNA	-0.14	0.649072	0.65	0.0377994	0.59	0.185741	0.14	0.431701	0.1	0.63943	-0.33	0.261795	-0.31	0.269862	-0.59	0.0648376
BTK	XM_002806330.1:1175	Endogenous	mRNA	-0.11	0.437345	0.26	0.293253	-0.29	0.193028	-0.42	0.283295	-0.21	0.2672	0.02	0.914123	-0.69	0.219916	-0.23	0.469147
BTLA	XM_005548166.1:1134	Endogenous	mRNA	-0.3	0.447041	0.27	0.370456	0.38	0.198635	-0.98	0.120747	0.38	0.186067	-0.32	0.250523	-0.35	0.381488	-0.69	0.0013099
C10orf54	XM_015456211.1:333	Endogenous	mRNA	0.51	0.0884919	0.75	0.00446547	0.97	0.152854	0.47	0.199078	-0.19	0.347755	0.12	0.615832	0.07	0.792654	-0.21	0.338218
C14orf166	XM_005561255.1:269	Endogenous	mRNA	-0.09	0.463092	0.01	0.932353	0	0.966055	0.4	0.345385	0.21	0.0821642	-0.02	0.740415	-0.05	0.717606	-0.06	0.713055
C1QA	XM_001101933.2:476	Endogenous	mRNA	-0.09	0.373901	-0.16	0.829748	-0.85	0.065533	-0.38	0.584109	0.03	0.781616	-0.29	0.508739	0.33	0.570253	0.74	0.346861
C1QB	XM_005544500.1:562	Endogenous	mRNA	-0.39	0.0903675	-0.76	0.605057	-1.05	0.250972	-0.17	0.817114	0.12	0.651272	-0.13	0.727767	0.32	0.579965	1.5	0.100114
C1QBP	XM_001100940.2:544	Endogenous	mRNA	-0.41	0.092079	-0.2	0.347051	-0.23	0.566677	0.49	0.295163	-0.12	0.478886	-0.66	0.143507	-0.05	0.692429	-0.17	0.600113
C1R	XM_005570002.1:888	Endogenous	mRNA	0.07	0.42265	0.39	0.31458	0.12	0.42265	0		0		-0.14	0.117923	0		0
C1S	XM_005570001.1:1386	Endogenous	mRNA	0		0		0		0		0		0		0		0
C2	XM_005553451.1:1121	Endogenous	mRNA	0		0.29	0.343732	0.05	0.898023	0.09	0.891661	0.01	0.355918	-0.33	0.491515	-0.72	0.292901	-0.77	0.0937216
C3	XM_001091921.2:3510	Endogenous	mRNA	0		-0.13	0.177875	-0.22	0.277856	-0.64	0.42265	0		-0.03	0.818848	-0.11	0.624107	-0.64	0.42265
C3AR1	XM_001113373.1:564	Endogenous	mRNA	0.08	0.862302	0.69	0.0643966	1.06	0.0798222	-0.43	0.427677	0.11	0.75705	0.01	0.973667	0.25	0.381259	-0.92	0.0694655
C4A	XM_002805966.1:1627	Endogenous	mRNA	0.54	0.0917285	0.23	0.4251	1.05	0.0894203	-0.26	0.617743	-0.23	0.430011	-0.68	0.167373	-0.73	0.233376	-0.9	0.162991
C4B	XM_005553435.1:1550	Endogenous	mRNA	0.35	0.214161	-0.03	0.373901	0.87	0.222456	-0.85	0.258689	-0.01	0.783091	-0.01	0.755695	0.61	0.232597	-0.85	0.258012
C4BPA	XM_005540679.1:1299	Endogenous	mRNA	0		0		0		-0.9	0.257423	0		0		0.33	0.355918	-0.9	0.257423
C5	XM_001095750.2:2285	Endogenous	mRNA	0		0		1.32	0.092465	-0.56	0.42265	0		0		-0.02	0.373901	-0.56	0.42265
C5aR1	XM_005589697.2:1207	Endogenous	mRNA	0.49	0.0268024	0.93	0.0100018	1.33	0.0402171	0.36	0.560666	-0.58	0.0510907	0.08	0.72591	-0.01	0.953012	-0.53	0.0133809
C6	XM_005556795.1:1299	Endogenous	mRNA	0		0		0		-0.65	0.418139	0		0		0		-0.65	0.418139
C7	XM_001085533.2:555	Endogenous	mRNA	0		0		0		-0.24	0.42265	0		0		0		-0.24	0.42265
C8A	XM_001114403.1:1445	Endogenous	mRNA	0		0		0		0		0		0		0		0
C8B	XM_001114456.2:215	Endogenous	mRNA	0		-0.15	0.216492	0		-0.96	0.260658	0		-0.15	0.216492	0		-0.96	0.260658
C8G	XM_001117839.1:233	Endogenous	mRNA	0		0		0		0		0		0		0		0
C9	XM_001084671.2:595	Endogenous	mRNA	0.55	0.0770818	-0.14	0.229318	0.44	0.543133	-1.14	0.243593	-0.02	0.785263	0.31	0.36751	0.72	0.307589	-1.12	0.249706
CAMP	NM_001033509.1:87	Endogenous	mRNA	0.89	0.104236	1.05	0.0373319	1.9	0.0924195	0.67	0.602879	-0.12	0.757892	0.1	0.863394	0.22	0.645158	-0.53	0.111635
CARD9	XM_001095549.2:1126	Endogenous	mRNA	0.4	0.247827	0.69	0.25784	0.36	0.356476	0	0.987157	-0.4	0.14489	0.26	0.212384	0.02	0.972743	-0.24	0.15041
CASP1	XM_001094943.2:1600	Endogenous	mRNA	0.38	0.267181	0.79	0.0283045	0.8	0.13124	-0.14	0.777834	0.12	0.608202	-0.31	0.342498	-0.14	0.639521	-0.53	0.205962
CASP10	XM_001097804.2:1184	Endogenous	mRNA	-0.34	0.250969	0.53	0.0922989	0.83	0.0979294	-0.23	0.482164	-0.13	0.668186	-0.49	0.0472638	-0.51	0.422476	-0.36	0.138145
CASP2	XM_001087704.2:405	Endogenous	mRNA	-0.35	0.345642	-0.16	0.498725	-1.01	0.27213	0.48	0.172528	0.12	0.682936	0	0.996514	-0.72	0.163228	0.71	0.0643919
CASP3	NM_001284835.1:670	Endogenous	mRNA	0.76	0.0817583	0.41	0.15108	1.28	0.0116697	0.2	0.639231	-0.12	0.565415	-0.03	0.916908	-0.54	0.401887	-0.26	0.466533
CASP8	XM_001091080.2:375	Endogenous	mRNA	-0.08	0.31495	0.23	0.435936	0.42	0.219271	0.02	0.933244	-0.12	0.223795	-0.4	0.180834	-0.39	0.271046	0	0.99924
CCBP2	XM_005546797.1:911	Endogenous	mRNA	0		0		0		-0.15	0.42265	0		0		0		-0.15	0.42265
CCL1	NM_001032849.1:166	Endogenous	mRNA	0	0.373901	0.3	0.514255	0.28	0.42265	-0.6	0.384683	0	0.373901	-0.03	0.771363	0		-0.6	0.384683
CCL11	NM_001032874.1:160	Endogenous	mRNA	0		0		0		0		0		0		0		0
CCL13	XM_001113462.2:177	Endogenous	mRNA	0.07	0.42265	0.49	0.292161	0.72	0.257047	-0.41	0.42265	0	0.355918	-0.12	0.464556	-0.03	0.373901	-0.41	0.42265
CCL15	XM_002800380.1:156	Endogenous	mRNA	0		0.56	0.232701	-0.15	0.19215	-0.73	0.327627	0		0.13	0.547163	0.04	0.833489	-0.53	0.471852
CCL16	XM_001112513.2:87	Endogenous	mRNA	0		0		0		0		0		0		0		0
CCL17	XM_005592031.1:385	Endogenous	mRNA	0.07	0.561644	0.53	0.0998292	0.65	0.253041	0		-0.03	0.373901	-0.34	0.256046	0		0
CCL18	NM_001032853.1:14	Endogenous	mRNA	0.13	0.42265	0		0		0		0		0		0		0
CCL19	NM_001032959.1:58	Endogenous	mRNA	0		0.72	0.272716	1.25	0.0472962	-0.43	0.414228	0		0.17	0.55257	0.13	0.223663	-0.95	0.0885732
CCL2	NM_001032821.1:187	Endogenous	mRNA	-0.04	0.373901	0.78	0.265471	0.7	0.292173	-0.83	0.267654	0.29	0.421869	0.45	0.330669	-0.55	0.286031	-0.66	0.351011
CCL20	NM_001032854.1:28	Endogenous	mRNA	0.06	0.770423	0.72	0.296688	0.49	0.42265	0		-0.02	0.886275	0.02	0.930268	0.62	0.141569	0
CCL21	NM_001032855.1:97	Endogenous	mRNA	0.11	0.42265	0		-0.04	0.373901	-0.28	0.375214	0.12	0.355918	0.09	0.355918	-0.04	0.373901	-0.28	0.375214
CCL22	XM_005592030.1:806	Endogenous	mRNA	-0.02	0.373901	0.9	0.0834534	0.61	0.330747	-0.04	0.960962	-0.02	0.373901	-0.32	0.290698	-0.47	0.255496	-0.71	0.302209
CCL23	NM_001032946.1:225	Endogenous	mRNA	0.09	0.660196	-0.14	0.780392	-0.52	0.734916	-2.84	0.131804	-0.08	0.373901	-0.36	0.451321	-1.97	0.111397	-3.34	0.0066759
CCL24	NM_001194459.1:124	Endogenous	mRNA	0.2	0.214107	0.28	0.53123	0.36	0.42265	0		0.01	0.355918	0.14	0.474245	0		0
CCL26	XM_001109808.2:20	Endogenous	mRNA	0		0		0		0		0		0		0		0
CCL3	NM_001034200.1:124	Endogenous	mRNA	-0.28	0.493921	0.25	0.615468	0.84	0.135237	-0.31	0.461868	0.26	0.571368	0.01	0.97378	-0.37	0.541044	-0.76	0.115456
CCL4	XM_005583502.1:354	Endogenous	mRNA	-0.25	0.436718	-0.06	0.899591	-0.78	0.0556481	-1.3	0.243169	-0.16	0.588563	-0.2	0.32802	-0.31	0.426146	-0.93	0.366488
CCL5	NM_001032850.1:170	Endogenous	mRNA	-0.9	0.0654381	-1.37	0.193703	-1.02	0.0714465	-1.61	0.222114	0.08	0.835234	-0.14	0.69775	-0.21	0.289332	0.39	0.344919
CCL7	XM_001113381.2:78	Endogenous	mRNA	-0.03	0.373901	1.56	0.00242413	0.53	0.369948	-0.37	0.332949	0.02	0.725683	0.17	0.622865	0.05	0.90542	-0.37	0.332949
CCL8	NM_001032851.1:42	Endogenous	mRNA	0		1.12	0.0513439	-0.07	0.904391	0		0		-0.45	0.437835	-0.35	0.532424	0
CCND3	XM_005553014.1:1367	Endogenous	mRNA	0.24	0.261677	0.52	0.0111968	0.44	0.142593	-0.12	0.572636	0.12	0.59495	0.07	0.77029	-0.29	0.232185	-0.26	0.276704
CCR1	NM_001032858.1:466	Endogenous	mRNA	1.24	0.0094454	1.38	0.00025217	1.33	0.0821696	-0.37	0.483082	0.22	0.353965	0.41	0.188484	0.71	0.302929	-0.65	0.0807412
CCR10	XM_001111554.2:94	Endogenous	mRNA	0		0		0		0		0		0		0		0
CCR2	NM_001032806.1:40	Endogenous	mRNA	0.37	0.171354	0.92	0.0655468	-0.26	0.333035	0.39	0.261318	0	0.986767	-0.1	0.816528	-0.36	0.402925	-0.11	0.684835
CCR3	NM_001047140.1:543	Endogenous	mRNA	-0.5	0.534353	-0.24	0.156744	0.02	0.941741	-1.07	0.159531	0.15	0.851023	0.37	0.262896	-0.1	0.849827	0.24	0.701701
CCR4	XM_005545534.1:830	Endogenous	mRNA	-0.04	0.921257	0.14	0.748251	0.28	0.601681	-0.62	0.467807	0.39	0.210647	0.06	0.878738	0.11	0.84601	-0.05	0.945596
CCR5	XM_005546902.1:1188	Endogenous	mRNA	-0.83	0.104368	0.27	0.417325	-0.94	0.245154	-0.08	0.902196	0.13	0.790968	0.23	0.49765	0.07	0.885926	0.38	0.441039
CCR6	NM_001032935.1:85	Endogenous	mRNA	-0.33	0.339511	-0.11	0.18569	0.48	0.42265	-1.32	0.0679202	-0.36	0.108738	-0.07	0.403481	0.02	0.355918	-0.94	0.102503
CCR7	NM_001032884.1:178	Endogenous	mRNA	-0.38	0.0731375	-0.17	0.744258	-0.04	0.943292	-0.34	0.559682	0.05	0.741107	-0.13	0.794601	-0.12	0.868904	-0.39	0.494549
CCR8	XM_001084047.2:863	Endogenous	mRNA	0.11	0.42265	0		1.31	0.12981	-0.83	0.42265	0		0		0.24	0.497932	-0.83	0.42265
CCRL1	XM_005545781.1:1286	Endogenous	mRNA	0		0		0.46	0.42265	-0.84	0.321053	0		0		0		-0.84	0.321053
CCRL2	XM_001103165.2:488	Endogenous	mRNA	0.83	0.0258237	0.64	0.177803	0.84	0.178666	-0.36	0.697489	-0.67	0.0803282	-0.29	0.538057	-1.39	0.161665	-1.37	0.100096
CD14	NM_001130433.1:517	Endogenous	mRNA	0.46	0.269382	0.36	0.282082	1.49	0.0115808	-0.83	0.209349	-0.58	0.271309	0.41	0.386347	0.31	0.501386	-0.89	0.185691
CD160	XM_005542122.1:545	Endogenous	mRNA	0.23	0.42265	0.2	0.492397	1.04	0.0104243	-1.03	0.102169	0	0.355918	0.07	0.566844	0.06	0.683958	-1.06	0.0976777
CD163	XM_001118361.2:1059	Endogenous	mRNA	0.31	0.269186	0.65	0.151868	-0.73	0.0728733	-0.82	0.298975	-0.19	0.581575	-0.04	0.935184	-0.12	0.693637	-0.78	0.318496
CD164	XM_005551554.1:345	Endogenous	mRNA	0.01	0.927248	0.35	0.168037	0.58	0.121823	0.01	0.966519	-0.17	0.225544	-0.33	0.24798	-0.43	0.209315	-0.46	0.218611
CD19	XM_001103043.2:655	Endogenous	mRNA	-1.41	0.0121408	-1.92	0.053399	-0.52	0.0885562	-1.1	0.170073	-0.28	0.505553	-0.87	0.0616729	-0.54	0.224089	-0.59	0.0578639
CD1A	XM_005595551.1:2397	Endogenous	mRNA	0.47	0.207085	-0.35	0.140961	0.19	0.428203	0		-0.29	0.297082	-0.23	0.305568	0	0.373901	0
CD1B	XM_005541341.1:1155	Endogenous	mRNA	-0.35	0.175091	0		0		-0.26	0.42265	-0.35	0.175091	0		0		-0.26	0.42265
CD1C	XM_005595545.2:1489	Endogenous	mRNA	-0.61	0.33771	-1.59	0.116286	-1.47	0.00579076	-1.63	0.0275679	-0.04	0.927678	-0.96	0.0636899	-1.12	0.0170104	-0.54	0.0861802
CD1D	NM_001033114.1:910	Endogenous	mRNA	0.4	0.242868	0.92	0.0538615	0.45	0.409464	0.74	0.215231	-0.29	0.38297	-0.16	0.612868	-0.76	0.122622	-0.75	0.0517222
CD1E	XM_005541337.1:1660	Endogenous	mRNA	-0.13	0.355059	0		0.57	0.42265	-0.7	0.363403	-0.13	0.355059	0		0.53	0.184589	-0.7	0.363403
CD2	NM_001283777.1:636	Endogenous	mRNA	-0.75	0.171755	-0.5	0.360662	-0.69	0.359708	0.26	0.685907	0	0.993843	-0.37	0.293127	0.07	0.898019	0.35	0.284706
CD207	XM_005575643.2:659	Endogenous	mRNA	0.12	0.458345	0.27	0.42265	0.34	0.254409	0		-0.01	0.373901	0.25	0.198549	0.34	0.199507	0
CD209	NM_001032870.1:169	Endogenous	mRNA	0		0.71	0.23289	0.56	0.229489	-0.78	0.306087	0		0.06	0.633814	0		-0.97	0.231041
CD22	XM_001111493.1:2450	Endogenous	mRNA	-1.47	0.00809502	-1.29	0.0512145	-0.81	0.143287	-1.05	0.00806452	-0.45	0.294496	-0.73	0.121849	-0.56	0.224669	-0.86	0.0092274
CD24	XM_005552236.1:484	Endogenous	mRNA	-0.54	0.266646	-0.72	0.089743	0.97	0.170767	-0.81	0.266655	-0.85	0.127668	-0.84	0.145116	-0.71	0.277349	-0.46	0.557574
CD244	XM_001117630.2:205	Endogenous	mRNA	-0.27	0.508618	-0.49	0.0491878	-0.2	0.745833	-0.61	0.48961	0.5	0.113537	-0.14	0.632487	0.03	0.940352	-0.1	0.84731
CD247	NM_001077423.1:191	Endogenous	mRNA	-0.57	0.165161	-0.62	0.0366866	-0.53	0.184026	0.08	0.851855	0.22	0.546248	-0.17	0.455107	-0.64	0.193311	0.29	0.224202
CD27	XM_001104337.2:745	Endogenous	mRNA	-0.6	0.0912757	-0.3	0.244886	-0.41	0.128038	0.14	0.744537	0.33	0.336709	-0.34	0.319719	-0.47	0.299079	0.31	0.174066
CD274	NM_001083889.1:505	Endogenous	mRNA	0.54	0.0858234	0.74	0.0744508	1.47	0.0355003	0.67	0.349468	-0.11	0.682377	-0.61	0.143726	-0.44	0.348045	-0.88	0.205772
CD276	XM_005559999.1:1517	Endogenous	mRNA	0		0		0		-0.25	0.42265	0		0		0		-0.25	0.42265
CD28	NM_001042641.2:145	Endogenous	mRNA	-0.3	0.398193	-0.73	0.129179	-0.6	0.565973	-0.16	0.561043	0.14	0.587068	-0.55	0.217027	-0.52	0.48803	-0.08	0.770533
CD34	XM_005540699.1:669	Endogenous	mRNA	0		0		0.24	0.42265	-0.61	0.401672	0		0		0		-0.61	0.401672
CD36	NM_001032913.1:1240	Endogenous	mRNA	0.82	0.0278421	1.95	0.0295734	0.94	0.0213722	-0.56	0.417721	-0.16	0.714935	0.3	0.699288	0.01	0.990697	-0.23	0.741538
CD38	XM_005554514.1:1197	Endogenous	mRNA	-1.04	0.0570546	-1.14	0.116746	-0.74	0.388929	0.12	0.826501	0.14	0.690106	-0.39	0.381463	-0.28	0.147289	0.14	0.56451
CD3D	NM_001287688.1:129	Endogenous	mRNA	-0.77	0.111962	-0.97	0.0228058	-0.44	0.215973	0.66	0.287776	0.22	0.498058	-0.06	0.829349	-0.17	0.463908	0.26	0.203776
CD3E	NM_001283615.1:236	Endogenous	mRNA	-0.86	0.0446111	-1.17	0.0315823	-0.94	0.126149	0.01	0.972737	0.33	0.348865	0.06	0.836437	-0.14	0.544456	0.51	0.0125926
CD3EAP	XM_005589588.1:676	Endogenous	mRNA	0		0		0		0		0		0		0		0
CD3G	NM_001283910.1:263	Endogenous	mRNA	-0.62	0.22883	-0.8	0.123852	-0.77	0.152992	0.36	0.488421	0.25	0.292116	-0.1	0.665233	-0.24	0.219314	0.46	0.00316881
CD4	NM_001042662.1:796	Endogenous	mRNA	-0.03	0.924022	-0.09	0.841997	-0.37	0.243184	-0.54	0.177177	0.08	0.754123	-0.22	0.390116	-0.16	0.590211	0.15	0.644277
CD40	XM_001104255.1:180	Endogenous	mRNA	-1.22	0.0239404	-0.93	0.0848782	-0.51	0.217363	-1.01	0.0314257	-0.49	0.268623	-0.95	0.00553428	-0.41	0.339035	-1.02	0.00447256
CD40LG	NM_001032839.1:669	Endogenous	mRNA	-0.16	0.703163	-0.44	0.460491	-0.35	0.633138	-0.41	0.410847	0.01	0.949192	-0.19	0.683776	-0.27	0.603489	0.23	0.557932
CD44	XM_005578207.1:1153	Endogenous	mRNA	0.37	0.205296	0.41	0.352924	0.65	0.382319	0.35	0.130371	0.23	0.295405	0.11	0.72901	0.08	0.788021	0.25	0.234244
CD46	NM_001195746.1:225	Endogenous	mRNA	0.43	0.112863	0.24	0.509639	0.58	0.229436	0.48	0.433375	-0.43	0.163383	-0.5	0.229684	-0.43	0.378109	0.09	0.87523
CD47	XM_005548232.2:858	Endogenous	mRNA	0.01	0.94814	0.61	0.0696032	0.51	0.174174	0.39	0.274703	-0.14	0.281859	-0.31	0.0933013	-0.28	0.391712	-0.05	0.859218
CD48	XM_005541239.1:597	Endogenous	mRNA	0.1	0.17667	0.51	0.0801935	0.74	0.0776928	0.39	0.116859	0.13	0.361103	-0.06	0.788101	-0.11	0.619538	0.26	0.0895317
CD5	XM_005578865.1:1771	Endogenous	mRNA	-0.54	0.220021	-0.52	0.261483	-0.86	0.194694	-0.53	0.099316	0.53	0.120203	-0.16	0.619709	-0.4	0.382151	0.05	0.849343
CD53	XM_005542401.1:734	Endogenous	mRNA	0.12	0.412216	0.56	0.00111825	0.71	0.0420275	-0.11	0.744148	-0.09	0.360908	-0.09	0.634702	-0.38	0.252592	-0.62	0.0599829
CD55	XM_005540684.1:827	Endogenous	mRNA	0.56	0.166181	1.17	0.0189035	1.39	0.0654963	0.21	0.725608	-0.27	0.534364	-0.26	0.575161	-0.34	0.42199	-0.63	0.161879
CD58	XM_001112756.1:404	Endogenous	mRNA	-0.15	0.360193	0	0.966023	0.23	0.460744	0.07	0.629228	-0.11	0.267859	0.1	0.395884	-0.06	0.580696	-0.01	0.921569
CD59	XM_005578241.1:812	Endogenous	mRNA	0.95	0.119756	0.9	0.184663	1.36	0.116655	0.83	0.490983	-0.81	0.309836	-1.36	0.119874	-1.31	0.20288	-1.16	0.363314
CD6	XM_002799538.1:945	Endogenous	mRNA	-0.65	0.114479	-0.82	0.0963112	-0.89	0.0924552	-0.53	0.119247	-0.15	0.570794	-0.34	0.338456	-0.38	0.218176	-0.12	0.555907
CD68	XM_005582776.1:980	Endogenous	mRNA	-0.49	0.0497531	0.36	0.109009	-0.26	0.326987	0.5	0.203241	-0.02	0.758763	-0.04	0.831422	0.53	0.0830918	0.92	0.0190166
CD69	XM_005570089.2:434	Endogenous	mRNA	-0.17	0.643536	-0.74	0.19747	0.47	0.306548	0.02	0.961295	0.34	0.162867	-0.38	0.212449	-0.62	0.194851	-0.54	0.193505
CD7	XM_001113810.2:180	Endogenous	mRNA	-0.13	0.79851	0.21	0.327558	0.07	0.884515	0.68	0.318484	0.5	0.153592	0.07	0.773417	0.26	0.390723	0.62	0.00310207
CD70	XM_005587716.1:256	Endogenous	mRNA	0		0		0.24	0.42265	-0.34	0.42265	0.03	0.355918	0		0.22	0.355918	-0.34	0.42265
CD74	XM_001099491.2:702	Endogenous	mRNA	-0.39	0.294972	-0.29	0.600615	-1.39	0.00937733	-0.07	0.870302	0.02	0.955986	-0.18	0.553693	0.01	0.977155	0.66	0.160986
CD79A	XM_005589419.1:281	Endogenous	mRNA	-1.36	0.017134	-1.62	0.0917019	-0.82	0.0496783	-0.52	0.216233	-0.38	0.394516	-0.68	0.155243	-1.08	0.0467984	-0.45	0.0806642
CD79B	XM_005584687.1:260	Endogenous	mRNA	-1.02	0.033023	-0.24	0.493193	-0.55	0.402179	-0.85	0.0674591	-0.53	0.202243	-0.5	0.198667	-0.94	0.0443968	-0.8	0.00864842
CD80	NM_001042642.1:320	Endogenous	mRNA	-1.04	0.0582251	-0.54	0.151178	-0.37	0.827664	-0.98	0.167788	-0.2	0.329158	-1.32	0.013485	-1.07	0.062638	-1.15	0.124821
CD81	XM_005576902.1:601	Endogenous	mRNA	0.06	0.583419	0.18	0.349932	0.35	0.0314932	0.42	0.0136453	0.15	0.230073	0.22	0.149585	0.23	0.156893	0.41	0.00069878
CD82	XM_005578126.1:713	Endogenous	mRNA	0.94	0.011893	0.85	0.0379018	1.88	0.0954752	0.32	0.520835	0.14	0.579764	0.12	0.776731	0.51	0.451542	-0.24	0.209689
CD83	XM_005553991.1:694	Endogenous	mRNA	-0.64	0.0245176	-1.25	0.0265488	-0.55	0.229752	-1.06	0.0973346	-0.26	0.272004	-0.55	0.123165	-0.68	0.131535	-1.04	0.0922822
CD86	NM_001042644.1:210	Endogenous	mRNA	-0.29	0.0772919	0.16	0.43809	-0.08	0.776847	-0.61	0.168498	-0.04	0.763401	-0.02	0.880915	0.51	0.12519	-0.2	0.483778
CD8A	XM_001092778.2:630	Endogenous	mRNA	-0.21	0.526504	-0.29	0.39415	-0.19	0.224263	0.58	0.387051	0.24	0.440205	0.23	0.305723	0.45	0.166213	0.44	0.0773872
CD8B	XM_005575360.1:388	Endogenous	mRNA	-0.52	0.115023	-0.78	0.108846	-0.49	0.029614	0.55	0.303156	0.54	0.184722	-0.13	0.717483	0.13	0.592546	0.38	0.190945
CD9	XM_005569889.1:719	Endogenous	mRNA	0.48	0.321721	0.26	0.55621	0.78	0.0977554	0.22	0.623551	-0.01	0.981918	0	0.993421	0.07	0.874067	0.39	0.412522
CD96	XM_005548190.1:437	Endogenous	mRNA	-0.62	0.264337	-0.76	0.104936	-0.44	0.493052	-0.66	0.230185	-0.1	0.769846	-0.51	0.216268	-0.91	0.12502	-0.41	0.398856
CD97	XM_002801104.1:2191	Endogenous	mRNA	0.63	0.166544	0.79	0.13635	1.42	0.091304	0.7	0.285483	-0.1	0.467708	-0.48	0.174862	0	0.999199	-0.09	0.828584
CD99	XM_005592879.1:540	Endogenous	mRNA	-0.42	0.306759	-0.26	0.223903	-0.19	0.483285	-0.51	0.379727	-0.25	0.449618	-0.15	0.479976	0	0.987649	0.1	0.831107
CDC42	XM_005553127.1:145	Endogenous	mRNA	0.25	0.0583567	0.13	0.158563	0.35	0.0331718	0.45	0.0725285	0.04	0.729877	-0.15	0.129092	-0.25	0.154048	0.12	0.496003
CDH5	XM_005592138.1:1103	Endogenous	mRNA	0		0		0		-0.54	0.42265	0		0		0		-0.54	0.42265
CDKN1A	XM_005553160.1:259	Endogenous	mRNA	0.26	0.593912	0.19	0.401137	-0.08	0.877717	-0.21	0.602393	0.04	0.871574	0.12	0.479358	0.28	0.621138	0.55	0.124034
CEACAM1	XM_005589369.1:1624	Endogenous	mRNA	0.67	0.0771051	0.39	0.304281	0.84	0.214876	0.29	0.788497	-0.62	0.102249	0.3	0.358998	0.57	0.314197	-0.82	0.174048
CEACAM3	XM_015442082.1:1254	Endogenous	mRNA	0.8	0.0335284	1.44	0.00543095	0.9	0.212879	2.06	0.0540645	0.01	0.946894	-0.72	0.0687165	-0.07	0.853934	0.33	0.235027
CEACAM6	XM_005589431.1:670	Endogenous	mRNA	0.93	0.0472187	0.76	0.0535828	0.63	0.214716	0.02	0.962366	0.37	0.116988	0.06	0.815679	0.39	0.444625	-0.58	0.0624942
CEACAM8	XM_005589367.1:913	Endogenous	mRNA	0.6	0.129931	0.48	0.184194	0.98	0.134066	0.25	0.80023	-0.53	0.235194	0.13	0.753101	-0.31	0.457811	-0.62	0.362452
CEBPB	XM_005569338.1:1730	Endogenous	mRNA	0.42	0.38371	1.46	0.013435	1.69	0.0239249	-0.07	0.930927	-0.44	0.15603	-0.17	0.749808	-0.09	0.830611	-1.33	0.052851
CFB	XM_001113553.2:3014	Endogenous	mRNA	0.19	0.240758	0.45	0.330132	0.03	0.959597	-0.74	0.366349	-0.03	0.210402	-0.15	0.353306	-0.12	0.827441	-0.84	0.321053
CFD	XM_001117186.2:846	Endogenous	mRNA	0.85	0.0189655	0.54	0.0405459	0.47	0.592119	0.75	0.23558	-0.09	0.665975	-0.11	0.73109	0.51	0.352221	1.37	0.00109309
CFH	XM_001111875.2:484	Endogenous	mRNA	0.48	0.100666	0.92	0.238569	0.17	0.727143	-0.36	0.194197	0.08	0.669245	-0.14	0.731835	-0.12	0.578265	-0.24	0.357054
CFI	XM_001087512.2:1008	Endogenous	mRNA	-0.02	0.938476	0.25	0.539217	-0.01	0.967275	-0.63	0.353085	0.19	0.399629	-0.04	0.883017	0.42	0.372549	-0.83	0.257747
CFL1	XM_005577224.2:1183	Endogenous	mRNA	-0.24	0.252386	0.29	0.00509039	0.03	0.831055	0.62	0.0397382	-0.07	0.653383	-0.07	0.497434	-0.26	0.132167	0.13	0.23585
CFP	XM_005593429.1:1073	Endogenous	mRNA	0.46	0.155125	0.88	0.00483778	1.18	0.1459	0.85	0.189256	-0.35	0.144948	-0.1	0.749913	0.17	0.399121	-0.07	0.858386
CHIT1	XM_005540484.1:603	Endogenous	mRNA	0.39	0.350287	0.96	0.260123	0.57	0.335313	0.24	0.609311	-0.02	0.85999	-0.04	0.909065	-0.24	0.373901	-0.41	0.395386
CHUK	XM_005566180.1:1561	Endogenous	mRNA	0	0.991318	0.04	0.72488	0.37	0.0191992	0.27	0.00423421	0.02	0.829672	-0.19	0.0718472	-0.62	0.234606	-0.05	0.47288
CIITA	XM_001103518.2:558	Endogenous	mRNA	-0.74	0.0787415	-0.54	0.240853	-1.47	0.0611852	-0.38	0.496582	-0.21	0.548305	-0.52	0.0619915	-0.43	0.339258	0.01	0.980363
CISH	XM_001097616.2:438	Endogenous	mRNA	-0.09	0.292226	0.71	0.102549	1.22	0.0279565	-0.22	0.778244	-0.02	0.793095	-0.14	0.764009	-0.33	0.504771	-0.87	0.212371
CLEC4A	XM_001113405.2:190	Endogenous	mRNA	1.55	0.0325031	1.21	0.0396023	2.44	0.0539906	0.67	0.515913	-0.2	0.678395	0	0.995852	0.13	0.813179	-0.91	0.23152
CLEC4E	XM_001118423.2:173	Endogenous	mRNA	1.51	0.0371711	1.76	0.0122005	2.93	0.0369639	-0.1	0.924198	-0.77	0.200384	0.69	0.286612	0.58	0.394424	-2.17	0.0205451
CLEC5A	XM_001085243.2:595	Endogenous	mRNA	0.16	0.42265	0.55	0.429766	0.89	0.204274	-0.86	0.220499	0.16	0.355918	-0.38	0.280126	-0.98	0.169424	-0.86	0.220499
CLEC6A	XM_005570039.1:339	Endogenous	mRNA	0.34	0.18963	-0.01	0.977221	0.57	0.298305	-0.74	0.317816	0		0.1	0.576963	0.15	0.241734	-0.74	0.317816
CLEC7A	NM_001032943.1:89	Endogenous	mRNA	-0.01	0.977343	0.24	0.571164	0.08	0.889776	0.59	0.333877	0.24	0.343764	-0.21	0.560663	0	0.992065	0.55	0.363535
CLU	NM_001195474.1:1235	Endogenous	mRNA	-0.28	0.40327	-0.15	0.718458	0.2	0.794797	-0.21	0.759846	-0.67	0.0808689	-0.74	0.027645	-0.22	0.681246	-0.49	0.507047
CMA1	NM_001285192.1:191	Endogenous	mRNA	-0.52	0.384233	0	0.999701	-0.36	0.183149	-0.73	0.168881	-0.11	0.819243	-0.26	0.342538	-0.52	0.203711	-0.49	0.310388
CMKLR1	XM_005572139.1:3939	Endogenous	mRNA	0.17	0.514204	0.16	0.734337	-0.43	0.381767	-0.57	0.347111	-0.25	0.296299	-0.03	0.944991	0.53	0.277254	-0.78	0.12749
CR1	XM_002801945.1:2925	Endogenous	mRNA	-0.26	0.641825	-0.24	0.637659	-0.27	0.705991	-0.15	0.84654	0.23	0.652327	0.12	0.703501	-0.6	0.193648	0.1	0.814084
CR2	XM_002801946.1:2862	Endogenous	mRNA	-0.63	0.391824	-0.78	0.0619431	0.07	0.822347	-1.35	0.0469282	0.24	0.674298	-0.44	0.241856	-0.37	0.177832	-0.89	0.0693027
CRADD	XM_005571871.1:694	Endogenous	mRNA	-0.15	0.228228	0.38	0.487966	0.27	0.528773	-0.36	0.658294	-0.21	0.318051	-0.05	0.858427	-0.09	0.693557	-0.64	0.438365
CREB1	XM_001107192.2:885	Endogenous	mRNA	-0.1	0.283437	0.07	0.563663	0.13	0.590389	-0.09	0.790531	-0.22	0.0445255	-0.18	0.212252	-0.73	0.221801	-0.16	0.639489
CRP	NM_001319393.1:288	Endogenous	mRNA	0		0		0		-0.6	0.42265	0		0		0		-0.6	0.42265
CSF1	XM_001090841.2:374	Endogenous	mRNA	-0.26	0.335235	0.4	0.315493	0.59	0.150435	-0.05	0.931209	0.05	0.881666	-0.3	0.369489	-0.71	0.226161	-0.81	0.172133
CSF1R	XM_001107711.2:2036	Endogenous	mRNA	-0.58	0.072653	0.24	0.193956	-1.67	0.0838289	0.32	0.63002	0.03	0.843771	0.22	0.318836	0.75	0.118906	2.34	0.0407705
CSF2	NM_001032949.1:336	Endogenous	mRNA	0		0		0		-0.5	0.416764	0		0		0		-0.5	0.416764
CSF2RB	XM_001086084.2:1149	Endogenous	mRNA	0.85	0.0254875	1.63	0.00945728	2.16	0.0176033	0.57	0.460634	-0.34	0.178514	0.03	0.94978	0.08	0.906632	-0.54	0.32938
CSF3	XM_001095097.2:798	Endogenous	mRNA	0.44	0.0598994	0.33	0.42265	0		-0.43	0.42265	0.03	0.355918	0		0		-0.43	0.42265
CSF3R	XM_005543945.1:2291	Endogenous	mRNA	1.08	0.016847	1.41	0.00843474	1.84	0.0139535	0.61	0.560918	-0.42	0.273591	-0.24	0.592021	-0.03	0.95399	-0.85	0.315143
CTLA4	NM_001044739.1:364	Endogenous	mRNA	-0.18	0.651439	-0.42	0.100986	0.28	0.757446	0.29	0.51528	0.1	0.758496	-0.28	0.259937	0.02	0.973727	-0.67	0.198036
CTNNB1	XM_005546748.1:867	Endogenous	mRNA	-0.02	0.949527	0.28	0.277415	0.35	0.0532785	-0.13	0.546342	-0.03	0.864894	-0.15	0.430337	-1.13	0.0922862	-0.1	0.620659
CTSC	NM_001195651.1:1020	Endogenous	mRNA	-0.39	0.0223049	-0.54	0.0562711	-0.01	0.969832	0.29	0.214849	0.15	0.382099	-0.01	0.979347	0	0.999596	0.1	0.675512
CTSG	XM_005560993.1:340	Endogenous	mRNA	0		0		0		0.18	0.42265	0		0		0		0.29	0.322234
CTSS	XM_005541969.1:751	Endogenous	mRNA	0.3	0.235868	0.53	0.207219	0.97	0.0864725	0.21	0.709773	-0.04	0.83655	-0.1	0.768833	-0.22	0.590513	-0.06	0.879378
CUL9	XM_002808385.1:2474	Endogenous	mRNA	-0.19	0.458072	0.26	0.104318	-0.47	0.460814	-0.19	0.652128	-0.15	0.283146	-0.32	0.208749	-0.76	0.085508	-0.05	0.897338
CX3CL1	XM_005595727.1:1195	Endogenous	mRNA	0		0		0		-0.34	0.42265	0		0		0		-0.34	0.42265
CX3CR1	NM_001265871.1:834	Endogenous	mRNA	-1.31	0.0546133	-0.41	0.345273	-1.02	0.139711	-1.5	0.142074	0.31	0.534441	-0.14	0.655881	0.19	0.747573	1.52	0.0372629
CXCL1	NM_001283494.1:51	Endogenous	mRNA	0.23	0.42265	0.42	0.42265	0		-0.13	0.42265	0		0.13	0.355918	0		-0.13	0.42265
CXCL10	NM_001032892.1:169	Endogenous	mRNA	-0.97	0.089605	-0.46	0.307678	-0.27	0.622218	0.98	0.126746	0.21	0.732051	-0.37	0.379437	-0.24	0.465379	0.07	0.904731
CXCL11	XM_005555011.1:254	Endogenous	mRNA	0.12	0.648989	-0.55	0.54312	0.88	0.052215	-0.52	0.469709	-0.07	0.400593	0.1	0.83507	0.01	0.987807	-1.42	0.0859764
CXCL12	NM_001032934.1:90	Endogenous	mRNA	-0.55	0.373901	-0.73	0.251858	-1.57	0.0640409	-0.89	0.277653	-0.45	0.463549	-0.68	0.261271	-1.71	0.0501757	-0.67	0.387922
CXCL13	NM_001032880.1:156	Endogenous	mRNA	0		0		0		0		0		0		0		0
CXCL2	XM_001092240.2:156	Endogenous	mRNA	-0.06	0.373901	0		0		-0.35	0.42265	0.01	0.939905	0		0.07	0.355918	-0.35	0.42265
CXCL3	NM_001032879.1:202	Endogenous	mRNA	0.7	0.139733	0.59	0.0496864	0.83	0.10479	-0.43	0.133133	0.92	0.0707922	0.72	0.0257954	0.51	0.433861	0.46	0.232844
CXCL5	XM_001092000.3:108	Endogenous	mRNA	0.23	0.314754	0.18	0.663505	0.78	0.241549	-1.38	0.223496	0.19	0.314805	0.24	0.261196	1.23	0.0371639	-1.38	0.223496
CXCL6	XM_005555086.1:565	Endogenous	mRNA	0.19	0.243375	0.24	0.497232	0.74	0.323783	-0.96	0.309775	-0.02	0.373901	-0.05	0.373901	0.02	0.939909	-0.96	0.309775
CXCL9	NM_001032936.1:60	Endogenous	mRNA	0		0		-0.01	0.984446	-0.78	0.381239	0		0.05	0.355918	-0.04	0.901051	-0.78	0.381239
CXCR1	NM_001040420.1:79	Endogenous	mRNA	1.5	0.0244844	1.48	0.0141626	1.65	0.049874	-0.57	0.646119	-0.19	0.70917	-0.48	0.440845	-0.55	0.483072	-1.48	0.223157
CXCR2	XM_001088762.2:760	Endogenous	mRNA	1.27	0.0285986	1.36	0.0344991	1.5	0.0312488	-0.66	0.580165	-0.39	0.38281	-0.57	0.360859	-0.61	0.390141	-1.28	0.25063
CXCR3	XM_005593931.1:680	Endogenous	mRNA	0.05	0.780087	1.14	0.00871554	0.88	0.0245998	0.8	0.127056	0.01	0.876574	0.35	0.258345	0.48	0.346564	0.33	0.275914
CXCR4	NM_001042645.1:610	Endogenous	mRNA	0.22	0.215244	-0.13	0.726696	0.68	0.193605	-0.43	0.388977	-0.02	0.929874	0.01	0.961551	-0.45	0.402806	-0.61	0.0288107
CXCR6	NM_001047141.1:330	Endogenous	mRNA	-0.18	0.528942	0		-0.07	0.182224	0.13	0.830449	0.3	0.481532	0.06	0.355918	0.21	0.366354	0.54	0.277803
CYBB	XM_001083654.2:1670	Endogenous	mRNA	-0.56	0.104515	0.09	0.712732	-0.32	0.299428	0.43	0.332538	-0.12	0.691295	-0.24	0.334947	0.02	0.946635	-0.12	0.679014
CYSLTR1	XM_005594006.1:885	Endogenous	mRNA	-0.07	0.783216	0.34	0.191752	0.36	0.0485853	0.49	0.171695	0.25	0.372108	-0.12	0.637711	-0.19	0.66695	-0.06	0.787741
CYSLTR2	XM_005585841.1:592	Endogenous	mRNA	0.03	0.94914	-0.08	0.844322	0.32	0.576579	-0.64	0.402612	0.4	0.190068	-0.09	0.692848	0.06	0.825687	-0.6	0.430855
DAXX	XM_001109244.2:1815	Endogenous	mRNA	0.07	0.765236	0.15	0.310511	-0.01	0.949669	-0.01	0.925322	0.22	0.370926	0.19	0.220524	-0.05	0.902753	-0.13	0.349611
DDIT3	XM_005571332.1:291	Endogenous	mRNA	0.69	0.0434164	0.86	0.0547235	1.11	0.0437212	-0.24	0.595472	0.09	0.755611	-0.2	0.674321	-1.19	0.088144	-0.65	0.177533
DDX58	XM_005581558.1:1793	Endogenous	mRNA	0.02	0.976086	0.56	0.228095	1	0.0716849	-0.44	0.634959	-0.34	0.592975	-0.59	0.226676	-0.61	0.16083	-1.16	0.0721127
DEFA1	NM_001032862.1:199	Endogenous	mRNA	0.71	0.536967	0.06	0.947847	2.08	0.103589	0.76	0.526171	-0.11	0.890751	-1.12	0.158262	-0.18	0.81459	-0.71	0.245958
DEFB1	XM_005562538.1:180	Endogenous	mRNA	0.56	0.388721	1.39	0.212054	2.33	0.0292968	0.96	0.596828	-0.09	0.373901	-0.98	0.222928	-0.49	0.615271	-1.87	0.308594
DEFB103A	XM_001083420.2:140	Endogenous	mRNA	0		0		0		-0.31	0.380596	0		0		0		-0.31	0.380596
DEFB4A	XM_005562564.1:201	Endogenous	mRNA	0		0		-0.25	0.53274	-1.95	0.214144	0		0		-0.47	0.200903	-1.95	0.214144
DOCK9	XM_005586152.1:1971	Endogenous	mRNA	0.49	0.529502	-0.22	0.803451	0.67	0.204075	-0.23	0.788432	-0.07	0.842207	-0.51	0.384214	-0.68	0.167788	-0.89	0.329487
DPP4	NM_001039190.1:805	Endogenous	mRNA	-0.23	0.433617	-0.23	0.495495	0.54	0.412409	0.43	0.536342	-0.05	0.862734	-0.36	0.255558	-0.12	0.874598	-0.35	0.609245
DUSP4	XM_005562972.1:1898	Endogenous	mRNA	0.06	0.705566	0.28	0.478094	0.23	0.592569	0.7	0.334929	0.16	0.272527	-0.33	0.0719234	0.06	0.869601	-0.39	0.554512
EBI3	XM_001118027.2:119	Endogenous	mRNA	0.11	0.42265	0		0		-0.29	0.42265	0		0		0		-0.29	0.42265
EDNRB	XM_001089047.2:562	Endogenous	mRNA	0		0		0		-0.51	0.416827	0		0.09	0.355918	0		-0.51	0.416827
EGR1	XM_005557906.1:2204	Endogenous	mRNA	-0.93	0.227859	1.27	0.0722956	-0.75	0.354187	-0.87	0.0488208	-0.67	0.289236	0.55	0.407156	1.59	0.0427453	0.07	0.868365
EGR2	XM_005565755.1:2073	Endogenous	mRNA	-0.32	0.192256	0.56	0.513657	-0.5	0.264005	-0.9	0.271314	-0.22	0.337563	0.18	0.751132	0.33	0.561387	-0.45	0.540726
EIF2A	XM_005546091.2:1025	Endogenous	mRNA	-0.31	0.120243	-0.25	0.0326977	-0.2	0.183158	0	0.99767	0.15	0.222834	-0.24	0.0501269	-0.02	0.867339	-0.03	0.818717
EIF2AK2	XM_015433780.1:1390	Endogenous	mRNA	-0.15	0.828259	0.35	0.170102	0.64	0.10402	-0.43	0.448632	-0.1	0.864256	-0.3	0.251884	-0.4	0.239343	-0.83	0.0475406
ELK1	XM_005593430.1:635	Endogenous	mRNA	-0.11	0.573783	0.36	0.0757368	0.82	0.206581	-0.04	0.923298	-0.01	0.968413	-0.32	0.183934	0.19	0.593817	-0.66	0.216184
ENTPD1	XM_002805770.1:1254	Endogenous	mRNA	0.48	0.157511	0.21	0.379069	1.2	0.0190011	0.95	0.00297342	-0.05	0.766784	-0.19	0.478066	-0.14	0.662501	-0.07	0.682801
EOMES	XM_005545584.1:1990	Endogenous	mRNA	-0.22	0.519033	-0.76	0.201072	-0.18	0.599966	-0.29	0.580777	0.24	0.451558	-0.14	0.619804	-0.71	0.147199	-0.03	0.956059
ETS1	XM_005580142.1:2883	Endogenous	mRNA	-0.74	0.0837964	-1.31	0.0775404	-0.63	0.233708	0.12	0.563412	0.37	0.284349	-0.31	0.281015	-0.33	0.351638	0.3	0.0556396
EWSR1	XM_005567685.1:945	Endogenous	mRNA	-0.14	0.340847	-0.11	0.510063	-0.22	0.131084	0.14	0.145826	0.01	0.965641	-0.04	0.689694	-0.03	0.815731	0.1	0.327009
F13A1	XM_001096669.1:740	Endogenous	mRNA	-0.08	0.81182	-0.33	0.113733	-0.3	0.506111	-0.88	0.336021	-0.13	0.69535	-0.34	0.106118	-0.65	0.18731	0.05	0.947514
FADD	XM_005576969.1:596	Endogenous	mRNA	-0.05	0.870097	0.41	0.0390558	0.48	0.126409	0.39	0.248569	0.08	0.691873	-0.04	0.801331	-0.65	0.139269	-0.09	0.762102
FAS	NM_001032933.1:797	Endogenous	mRNA	-0.25	0.211709	0.46	0.19308	1.11	0.0264687	0.31	0.508198	0.13	0.461238	-0.51	0.23067	-0.31	0.443004	-0.66	0.217378
FASLG	NM_001032838.1:495	Endogenous	mRNA	-0.17	0.421693	-0.63	0.220638	0.24	0.684159	-0.45	0.265212	0.02	0.944039	-0.54	0.0543913	-0.1	0.763608	-0.32	0.385737
FCAR	NM_001039950.1:390	Endogenous	mRNA	1.03	0.132901	1.28	0.0201365	1.64	0.132753	-0.18	0.85069	-0.32	0.581014	0.43	0.440663	-0.14	0.7185	-1.73	0.0132179
FCER1A	XM_005541313.1:452	Endogenous	mRNA	-0.94	0.171994	-1	0.0343113	-0.33	0.20027	-0.87	0.129326	-0.28	0.648732	-0.7	0.0701127	-0.79	0.117564	-0.52	0.308167
FCER1G	XM_005541196.1:395	Endogenous	mRNA	0.15	0.507731	0.58	0.0112531	0.98	0.118936	0.05	0.84044	-0.07	0.673663	-0.06	0.826299	0.09	0.701851	-0.31	0.0565003
FCGR1A	NM_001284040.1:867	Endogenous	mRNA	0.17	0.638668	1.12	0.0414386	1.22	0.00447781	0.84	0.398725	-0.05	0.802026	-0.4	0.472217	-0.78	0.282474	-1.95	0.0350852
FCGR2A	XM_001118066.2:766	Endogenous	mRNA	0.86	0.101892	1.08	0.0555199	1.52	0.0661129	-0.29	0.791656	-0.16	0.596662	-0.19	0.739999	-0.09	0.883559	-0.9	0.329276
FCGR2B	XM_005541161.1:887	Endogenous	mRNA	0.83	0.0586106	1.09	0.0249246	1.58	0.0311144	-0.16	0.834482	-0.17	0.61589	-0.1	0.842864	-0.26	0.635238	-0.94	0.204153
FCGR3	NM_001283192.1:339	Endogenous	mRNA	0.01	0.974999	0.58	0.0522686	0.9	0.231166	0.7	0.173023	0.18	0.382239	-0.57	0.0878012	0.02	0.96561	0.98	0.0827745
FCGRT	XM_001115276.2:694	Endogenous	mRNA	0.53	0.0990919	0.9	0.0922232	1	0.220584	0.79	0.141911	-0.39	0.197838	0.05	0.918688	0.47	0.086835	0.23	0.207252
FEZ1	NM_001261621.2:516	Endogenous	mRNA	0.19	0.227085	-0.05	0.916649	0.36	0.524565	-0.21	0.534214	0.21	0.2724	-0.22	0.420863	1.39	0.0821804	-0.27	0.44149
FKBP5	XM_005553215.1:1729	Endogenous	mRNA	0.87	0.0374838	0.85	0.00475963	1.11	0.0221574	-0.32	0.405917	0.25	0.470473	0.03	0.936839	-0.56	0.423359	-1.53	0.00068441
FLT1	XM_001117928.2:1313	Endogenous	mRNA	0		0		0		0		0		0		0		0
FLT3LG	XM_005589911.1:713	Endogenous	mRNA	-0.47	0.300808	-0.3	0.117589	-0.06	0.816797	0.54	0.118436	-0.03	0.915788	-0.24	0.175226	-0.16	0.592468	0.3	0.312279
FN1	XM_001083548.2:2035	Endogenous	mRNA	-0.25	0.644664	0.49	0.434735	-1	0.0903566	-0.37	0.692678	-0.22	0.685278	0.01	0.979915	0.06	0.897692	0.97	0.325587
FOS	NM_001098399.1:509	Endogenous	mRNA	-0.38	0.650516	1.21	0.00436695	0.21	0.680936	-0.24	0.56788	-0.86	0.167699	0.33	0.323701	1.11	0.0163292	-0.25	0.648238
FOXJ1	XM_005585050.1:697	Endogenous	mRNA	0		0		0		-0.24	0.42265	0		0		0		-0.24	0.42265
FOXP3	NM_001032918.1:1050	Endogenous	mRNA	0		-0.04	0.373901	0.22	0.527436	-0.22	0.604393	0.03	0.177408	-0.03	0.532351	0.14	0.520979	-0.48	0.29363
FPR2	XM_005590140.1:712	Endogenous	mRNA	0.76	0.179046	1.2	0.00487525	1.52	0.150098	-0.42	0.545698	-0.37	0.497053	-0.12	0.816923	-0.35	0.554573	-1.88	0.00011418
FUT5	XM_005587664.1:960	Endogenous	mRNA	0		0		0		-0.74	0.266872	0		0		0		-0.74	0.266872
FXYD2	XM_005579768.1:626	Endogenous	mRNA	0		0		0.23	0.449381	0		0		0.14	0.355918	0.01	0.784683	0
FYN	XM_005551607.1:674	Endogenous	mRNA	-0.45	0.287861	0.08	0.856282	0.11	0.83203	-0.1	0.804323	0.19	0.480647	-0.63	0.119017	-0.1	0.605494	-0.03	0.912315
GATA3	XM_005564600.1:1760	Endogenous	mRNA	-0.5	0.131502	-0.21	0.0986701	0.45	0.284377	-0.31	0.637897	-0.41	0.198359	0.12	0.700111	0.25	0.338137	-0.08	0.899414
GBP1	XM_005542801.1:1863	Endogenous	mRNA	0.36	0.712596	0.42	0.166456	0.95	0.0747708	0.33	0.709765	0.05	0.941807	-0.52	0.128324	-0.46	0.337748	-1.28	0.166018
GFI1	XM_005542722.1:1019	Endogenous	mRNA	-0.24	0.444165	0.8	0.00442887	-0.45	0.344807	-0.01	0.986808	0.09	0.760582	0.06	0.763974	0.45	0.455815	0.09	0.861102
GNAQ	XM_005581977.1:642	Endogenous	mRNA	0.72	0.021127	0.36	0.42003	0.78	0.121865	-0.07	0.883412	-0.17	0.440051	-0.09	0.726154	-0.5	0.385618	-0.1	0.400687
GNAS	XM_005569452.1:2102	Endogenous	mRNA	0.01	0.945564	-0.14	0.0937253	-0.13	0.549267	-0.11	0.595148	0.4	0.0789743	0.27	0.010614	0.03	0.868069	0.51	0.0388127
GNB1	XM_005545044.1:1155	Endogenous	mRNA	0.15	0.223695	0.39	0.0430736	0.5	0.155181	0.46	0.00060412	-0.1	0.200052	-0.08	0.489742	-0.25	0.278312	0.08	0.100274
GNGT1	XM_005550208.1:194	Endogenous	mRNA	0.15	0.42265	0.35	0.42265	0.22	0.427607	0		0		0		0.19	0.362673	0
GNLY	XM_005575397.1:801	Endogenous	mRNA	0.17	0.819279	-0.35	0.666916	0.05	0.954859	0.53	0.652543	0.14	0.842378	-0.23	0.696342	-0.36	0.560321	-0.3	0.640423
GP1BB	XM_015149714.1:370	Endogenous	mRNA	0.47	0.334818	-0.14	0.737946	0.8	0.204577	-0.17	0.875181	-0.01	0.98197	-0.29	0.585049	-0.34	0.678764	0.53	0.639405
GPI	XM_005588784.2:776	Endogenous	mRNA	-0.4	0.108515	0.28	0.0542674	-0.47	0.0212395	0.4	0.0876154	-0.29	0.247824	-0.14	0.264694	-0.15	0.362576	0.02	0.925755
GPR183	XM_005586155.1:427	Endogenous	mRNA	-0.83	0.109776	-0.64	0.127433	-0.51	0.305535	0.16	0.71108	-0.05	0.838332	-0.28	0.187394	-0.5	0.329932	0.46	0.253449
GRB2	XM_001095326.2:585	Endogenous	mRNA	0.25	0.245537	0.41	0.027364	0.52	0.031525	0.22	0.304569	-0.09	0.587384	-0.04	0.732611	-0.12	0.457145	-0.11	0.352139
GTF3C1	XM_005591522.1:4642	Endogenous	mRNA	0.27	0.201515	-0.11	0.828058	0.47	0.283539	-0.47	0.116713	0	0.996871	-0.61	0.0163746	-0.09	0.780148	-0.29	0.243152
GZMA	XM_001097639.2:645	Endogenous	mRNA	-0.05	0.929211	-0.53	0.567014	0.07	0.929073	1.5	0.202688	0.25	0.712426	-0.24	0.684075	-1.06	0.22429	-0.19	0.767595
GZMB	XM_005560998.1:576	Endogenous	mRNA	-0.51	0.283888	-1.31	0.190181	-0.3	0.702763	1.05	0.230067	0.41	0.36669	-0.08	0.823418	-0.28	0.434822	-0.27	0.656587
GZMH	XM_005560994.1:163	Endogenous	mRNA	-0.73	0.115109	-1.42	0.119864	-0.65	0.250918	0.43	0.622786	0.5	0.292619	0.01	0.969142	-0.14	0.776654	0.26	0.681692
GZMK	XM_005556895.1:484	Endogenous	mRNA	-0.65	0.181099	-0.41	0.217904	0.08	0.871047	0.71	0.579075	-0.18	0.751048	-0.24	0.606943	-0.27	0.650596	0.17	0.810488
GZMM	XM_005595770.1:157	Endogenous	mRNA	-0.45	0.244117	-0.22	0.373901	0.15	0.687317	-0.59	0.331616	0.11	0.748905	0.32	0.30681	0.07	0.729763	-0.26	0.633781
HAMP	XM_005588836.1:131	Endogenous	mRNA	-0.03	0.373901	0		0.22	0.42265	0		-0.03	0.373901	0		0		0
HAVCR2	XM_005558381.1:529	Endogenous	mRNA	0.31	0.0126516	0.18	0.720278	0.4	0.337269	0.39	0.403905	0.01	0.355918	0.37	0.438794	-0.43	0.381424	-0.77	0.144157
HDAC4	XM_005574802.1:2433	Endogenous	mRNA	0.62	0.0868938	0.83	0.0356062	1.13	0.112098	-0.16	0.72767	-0.04	0.820509	-0.06	0.874182	-0.37	0.596749	-0.67	0.161958
HFE	XM_005553872.1:400	Endogenous	mRNA	0.71	0.0289503	0.78	0.0488204	0.59	0.115738	-1.12	0.102851	0.2	0.191043	0.26	0.265042	0.46	0.412482	-1.18	0.100218
HIF1A	XM_005561440.1:2618	Endogenous	mRNA	0.66	0.123717	0.84	0.00192485	1.05	0.120969	-0.12	0.776739	-0.1	0.676878	-0.2	0.336868	-0.19	0.268308	-0.76	0.0863448
HLA-A	NM_001171838.1:235	Endogenous	mRNA	1.68	0.0465404	1.96	0.0412698	2.13	0.0546576	1.8	0.042125	0.05	0.938292	0.02	0.971996	-0.16	0.796802	0.09	0.892541
HLA-B	NM_001114964.1:228	Endogenous	mRNA	0.42	0.323589	0.43	0.148014	0.77	0.176225	0.25	0.403576	-0.08	0.856466	-0.27	0.543176	-0.38	0.389888	-0.25	0.548786
HLA-C	NM_001048245.1:230	Endogenous	mRNA	-2.12	0.178068	-2.53	0.14135	-2.08	0.179631	-1.8	0.42265	-0.02	0.988965	-0.16	0.93187	0.02	0.992027	0.24	0.913655
HLA-DMA	XM_005553355.1:281	Endogenous	mRNA	-0.6	0.0804854	-0.47	0.463255	-0.87	0.146628	-0.17	0.775925	-0.13	0.6521	-0.5	0.416418	-0.67	0.342127	0.53	0.0625089
HLA-DMB	XM_002803688.1:1486	Endogenous	mRNA	-0.39	0.398059	-0.11	0.822002	-0.07	0.853853	0.14	0.753085	-0.12	0.744013	-0.09	0.848751	0.05	0.926746	0.47	0.0971053
HLA-DOB	XM_005553370.1:723	Endogenous	mRNA	-0.95	0.0601661	-0.06	0.797831	0.05	0.848632	-0.77	0.131645	-0.46	0.31737	-0.83	0.0392666	-0.65	0.174944	-1.21	0.0101448
HLA-DPA1	NM_001048247.1:214	Endogenous	mRNA	-0.25	0.685384	-0.42	0.452791	-0.22	0.803647	-0.01	0.986593	-0.38	0.693569	-0.91	0.330733	-0.6	0.521023	0.63	0.178428
HLA-DPB1	XM_005553343.1:545	Endogenous	mRNA	-0.61	0.134425	-0.31	0.685848	-0.77	0.196127	-0.17	0.593333	-0.55	0.0401141	-0.42	0.258686	0.25	0.610619	0.19	0.483463
HLA-DQA1	NM_001285343.1:429	Endogenous	mRNA	-0.91	0.0702789	-1	0.340044	-1.14	0.112369	-0.63	0.118682	-0.1	0.715529	-0.3	0.47978	0.06	0.881932	0.43	0.204679
HLA-DQB1	NM_001283172.1:428	Endogenous	mRNA	-0.66	0.13697	-0.97	0.191995	-0.92	0.0703109	-0.49	0.473459	0.13	0.76634	-0.11	0.790623	-0.29	0.577554	0.44	0.23759
HLA-DRA	NM_001134298.1:360	Endogenous	mRNA	-0.26	0.380474	-0.1	0.873154	-0.95	0.0566685	0.4	0.440938	-0.04	0.872837	-0.39	0.271892	0.15	0.712548	0.82	0.100834
HLA-DRB1	NM_001284641.1:634	Endogenous	mRNA	-0.55	0.140979	-0.23	0.690696	-1.27	0.0387665	-0.19	0.493813	-0.19	0.513395	-0.36	0.345482	0.08	0.860867	0.51	0.0208351
HMGB1	NM_001283356.1:940	Endogenous	mRNA	-0.14	0.469624	-0.2	0.307271	0.44	0.161903	0.51	0.25669	-0.08	0.526518	-0.61	0.0158214	-0.41	0.0822027	-0.2	0.563245
HMGB2	XM_005556312.1:369	Endogenous	mRNA	0.11	0.461145	-0.2	0.0620224	0.29	0.131872	0.53	0.212945	0.19	0.354128	0.23	0.0828094	0.14	0.323545	-0.09	0.767397
HMGN1	XM_005548677.1:914	Endogenous	mRNA	0.19	0.528471	0.32	0.524209	0.24	0.479724	0.61	0.175643	0.15	0.49325	0	0.989044	-0.27	0.136044	-0.14	0.701976
HRAS	XM_005576732.1:297	Endogenous	mRNA	-0.07	0.261638	-0.34	0.369058	-0.19	0.581017	0.7	0.200817	0	0.988841	-0.44	0.0105643	-0.4	0.122782	0.17	0.471006
HSD11B1	XM_005540709.1:555	Endogenous	mRNA	0		-0.01	0.373901	0.48	0.42265	-0.53	0.330261	0		-0.01	0.373901	0		-0.53	0.326368
HSH2D	XM_005588318.1:1049	Endogenous	mRNA	0.14	0.769576	0.73	0.145822	0.89	0.170173	-0.45	0.435998	-0.23	0.501989	0.1	0.797715	0.38	0.0356753	-0.51	0.191387
HSPB1	NM_001260949.2:416	Endogenous	mRNA	0.22	0.19225	-0.48	0.411378	-0.61	0.117182	-0.47	0.206324	0.03	0.355918	0.27	0.715493	0.65	0.305606	-0.47	0.206324
HSPB2	XM_005579610.1:435	Endogenous	mRNA	0.36	0.298619	0.8	0.00196261	0.7	0.235439	-0.51	0.42265	0.08	0.293583	-0.21	0.0713135	0.08	0.172634	-0.51	0.42265
ICAM1	NM_001047135.1:1170	Endogenous	mRNA	-0.55	0.163921	-0.19	0.645583	-0.4	0.192479	-0.3	0.643499	-0.4	0.163592	-0.1	0.765709	-0.32	0.504952	-0.92	0.11731
ICAM2	NM_001195389.1:825	Endogenous	mRNA	0.5	0.0617263	0.6	0.258846	0.8	0.0334838	0.48	0.272622	0.09	0.673161	0.02	0.945392	0	0.992691	0.17	0.569633
ICAM3	NM_001195749.1:233	Endogenous	mRNA	0.74	0.0598712	0.78	0.0373798	1.13	0.0730775	0.7	0.181384	0.02	0.963857	-0.07	0.85028	-0.02	0.970249	-0.09	0.478551
ICAM4	XM_001100946.2:406	Endogenous	mRNA	0.19	0.695827	-0.31	0.373901	-0.16	0.373901	-0.41	0.42265	0.23	0.587305	0.52	0.275539	0.07	0.810986	-0.27	0.587246
ICAM5	XM_001115985.2:65	Endogenous	mRNA	0		0		0		0		0		0		0		0
ICOS	XM_005574018.1:214	Endogenous	mRNA	-0.56	0.0707215	0.17	0.582363	0.16	0.487058	0.1	0.769701	0.27	0.359542	-0.15	0.730819	-0.66	0.276977	-0.13	0.684359
ICOSLG	XM_002803112.1:150	Endogenous	mRNA	-0.45	0.0973882	-0.17	0.229656	0.25	0.64943	-0.43	0.415806	-0.32	0.221226	0	0.989062	-0.12	0.517926	-0.43	0.415806
IDO1	NM_001077483.1:133	Endogenous	mRNA	1.49	0.0104323	0.85	0.107666	1.29	0.0530088	1.26	0.346186	-1.74	0.00319257	-1.65	0.0203367	-1.52	0.0219181	-2.34	0.132426
IDO2	XM_001095833.2:363	Endogenous	mRNA	1.31	0.00508138	1.43	0.0710875	1.43	0.0452531	-0.93	0.255989	-0.26	0.390307	-1.08	0.163766	-0.46	0.271676	-0.93	0.255989
IFI16	XM_005541319.1:858	Endogenous	mRNA	-0.88	0.0701967	0.23	0.343419	0.51	0.200479	-0.32	0.128945	-0.03	0.940578	-0.32	0.243314	-0.35	0.289583	-0.4	0.0591689
IFI35	XM_001112861.2:789	Endogenous	mRNA	-0.12	0.73266	1.15	0.00439284	1.08	0.0625226	0.19	0.638277	-0.16	0.658127	0	0.989537	-0.52	0.328489	-0.52	0.168721
IFI44	XM_005542938.1:626	Endogenous	mRNA	-0.6	0.661231	0.41	0.218936	0.96	0.0877962	-0.69	0.493003	0.02	0.98425	-0.27	0.457283	-0.34	0.482574	-1.07	0.162887
IFIH1	NM_001047123.1:655	Endogenous	mRNA	0.1	0.776389	0.54	0.141178	0.91	0.152942	-0.55	0.432126	0.02	0.945685	-0.2	0.55035	-0.2	0.567746	-0.9	0.0980576
IFIT1	NM_001287726.1:1154	Endogenous	mRNA	-0.42	0.507946	0.95	0.0735047	1.41	0.0667595	-0.18	0.885049	-0.58	0.376056	-0.32	0.515215	-0.46	0.452132	-1.18	0.320735
IFIT2	XM_001086302.2:1204	Endogenous	mRNA	0.13	0.89129	0.97	0.0874608	1.44	0.0489724	-0.62	0.591887	0.04	0.967925	-0.28	0.591872	-0.37	0.55032	-1.41	0.199347
IFIT3	XM_005565907.1:776	Endogenous	mRNA	0.44	0.627764	0.82	0.111236	1.24	0.0626534	-0.48	0.686672	-0.04	0.965224	-0.52	0.302599	-0.7	0.29325	-1.57	0.214072
IFITM1	XM_005576718.1:454	Endogenous	mRNA	0.37	0.141366	0.76	0.0246426	1.14	0.0329814	0.43	0.412911	0.07	0.811414	-0.51	0.199585	-0.51	0.24153	-0.56	0.311786
IFNA1/13	XM_005581618.1:380	Endogenous	mRNA	0		0		0		-0.56	0.284032	0		0		0		-0.56	0.284032
IFNA2	NM_001135794.1:330	Endogenous	mRNA	0.04	0.805632	0.54	0.271987	0.96	0.183506	-1.1	0.260004	0	0.98	0	0.988587	0.2	0.355918	-1.1	0.260004
IFNA4	XM_005581627.2:568	Endogenous	mRNA	0		0		0		-0.8	0.316286	0		0		0		-0.8	0.316286
IFNAR1	XM_001092098.1:143	Endogenous	mRNA	0.77	0.0192093	0.72	0.00812574	1.13	0.0324904	-0.04	0.888156	0.19	0.404958	-0.18	0.49803	-0.06	0.917191	-0.17	0.410984
IFNAR2	XM_001092342.2:1272	Endogenous	mRNA	0.7	0.066601	0.62	0.0425943	0.51	0.0792235	-0.3	0.719809	0.23	0.363154	-0.13	0.647045	-0.93	0.131919	-0.4	0.134856
IFNB1	NM_001135795.1:272	Endogenous	mRNA	0.09	0.824999	0.18	0.582448	1.55	0.0640448	-0.91	0.336018	-0.19	0.444093	-0.59	0.111799	-0.08	0.80085	-1.18	0.242736
IFNG	NM_001287657.1:358	Endogenous	mRNA	-0.03	0.373901	0		-0.18	0.373901	-0.71	0.30341	0.03	0.534883	0		-0.09	0.692347	-1.55	0.0609909
IFNGR1	NM_001266300.2:1200	Endogenous	mRNA	0.54	0.121021	0.95	0.00795716	1.43	0.0564528	0.04	0.95593	-0.27	0.318441	-0.1	0.755233	-0.17	0.701113	-0.77	0.298035
IFNGR2	XM_005548806.2:830	Endogenous	mRNA	0.14	0.745727	0.68	0.0747734	1.13	0.129438	0.4	0.510732	-0.29	0.197829	-0.12	0.739293	-0.18	0.640335	-0.25	0.495364
IGF2R	XM_002803958.1:245	Endogenous	mRNA	1.01	0.0371106	0.7	0.060712	0.88	0.0992954	0.21	0.669417	-0.42	0.251809	-0.29	0.370802	-0.53	0.273643	-0.46	0.145012
IKBKAP	XM_005581114.1:2077	Endogenous	mRNA	-0.22	0.46309	-0.13	0.529901	-0.07	0.7726	-0.4	0.208863	0.11	0.531527	0.01	0.978185	0.51	0.170884	-0.01	0.911607
IKBKB	XM_001096913.2:870	Endogenous	mRNA	-0.21	0.308196	-0.25	0.00613565	0.01	0.959554	-0.31	0.180622	-0.19	0.293368	-0.19	0.0652575	-0.8	0.127083	-0.35	0.131799
IKBKE	XM_005540634.1:1473	Endogenous	mRNA	0.14	0.486908	0.32	0.322056	0.32	0.253222	-0.21	0.610299	0.1	0.673353	0.38	0.0654561	0.54	0.275859	-0.16	0.702628
IKBKG	XM_005595004.1:1116	Endogenous	mRNA	0.16	0.61257	0.41	0.193367	0.68	0.0642557	0.2	0.502257	-0.28	0.255275	-0.03	0.903001	-0.14	0.707881	-0.09	0.772471
IKZF1	XM_005549595.1:528	Endogenous	mRNA	-0.59	0.00895518	-0.16	0.231211	-0.52	0.196019	-0.15	0.344703	-0.11	0.503347	-0.36	0.0123452	-0.5	0.127637	-0.14	0.381473
IKZF2	XM_001083114.2:935	Endogenous	mRNA	-1.23	0.0322166	-0.3	0.379224	-0.07	0.85262	-1.31	0.0285794	0.3	0.566463	-0.38	0.32081	-0.88	0.109807	-0.27	0.521908
IKZF3	XM_005584045.1:1828	Endogenous	mRNA	-0.97	0.0405741	-1.33	0.249254	-0.7	0.09691	-0.39	0.287179	0.2	0.631897	-0.15	0.599953	-0.13	0.537397	0.31	0.361281
IL10	XM_005540653.1:448	Endogenous	mRNA	-0.07	0.252295	0.41	0.38507	0.03	0.912599	-0.34	0.486402	-0.06	0.331822	-0.15	0.525079	0.01	0.956057	-0.48	0.34933
IL10RA	XM_001092736.2:525	Endogenous	mRNA	-0.09	0.723077	0.18	0.248813	-0.06	0.872223	0.38	0.341138	0.08	0.709144	-0.06	0.744609	0.02	0.893618	0.51	0.0623471
IL10RB	XM_005548811.1:270	Endogenous	mRNA	0.41	0.0267	0.66	0.0393151	0.83	0.057122	-0.03	0.920345	0.04	0.760019	-0.2	0.496976	-0.18	0.525603	-0.32	0.302984
IL11	XM_005595782.1:575	Endogenous	mRNA	0		-0.16	0.19683	0.24	0.42265	-0.47	0.42265	0		-0.16	0.19683	0.23	0.355918	-0.47	0.42265
IL11RA	XM_005581441.1:642	Endogenous	mRNA	0.01	0.970205	0.32	0.498897	-0.11	0.808086	-0.65	0.314955	-0.1	0.73242	0.02	0.914588	-0.14	0.756752	-0.24	0.669
IL12A	NM_001044734.1:397	Endogenous	mRNA	0		0		0		0		0		0		0		0
IL12B	NM_001044725.1:918	Endogenous	mRNA	0		0		0		-0.51	0.42265	0		0		0		-0.51	0.42265
IL12RB1	XM_001115186.2:1312	Endogenous	mRNA	0.31	0.189184	0.25	0.292243	0.76	0.00668028	0.14	0.667111	-0.11	0.643902	-0.38	0.135259	-0.55	0.323498	-0.44	0.243832
IL12RB2	XM_001094235.1:882	Endogenous	mRNA	0	0.998417	-0.7	0.0140684	-0.16	0.842005	0.17	0.73398	0.31	0.301975	-0.36	0.140302	-0.56	0.246859	-0.35	0.34462
IL13	NM_001032929.1:275	Endogenous	mRNA	0		0		0		-0.73	0.34051	0		0		0		-0.73	0.34051
IL13RA1	XM_002806369.1:670	Endogenous	mRNA	1.21	0.013295	0.98	0.0361384	1.31	0.0812946	-0.25	0.726348	-0.2	0.619045	-0.21	0.537213	-0.59	0.322874	-1.1	0.110533
IL15	NM_001044731.1:113	Endogenous	mRNA	-0.65	0.0821601	-0.13	0.292913	0.17	0.623551	-0.54	0.218635	-0.38	0.253645	-0.12	0.494124	-0.56	0.310455	-0.45	0.290276
IL16	NM_001032808.1:910	Endogenous	mRNA	0.16	0.353141	0.16	0.554913	0.72	0.147465	0	0.996642	-0.22	0.174409	-0.03	0.881191	-0.03	0.89144	0.21	0.478023
IL17A	XM_005552759.1:164	Endogenous	mRNA	0		0		0		-0.74	0.317816	0		0		0		-0.74	0.317816
IL17B	XM_001106071.2:273	Endogenous	mRNA	0		0.33	0.42265	0		-0.61	0.385281	0		0		0		-0.61	0.385281
IL17F	XM_001106517.2:101	Endogenous	mRNA	0		0		0		-0.85	0.352356	0		0		0		-0.85	0.352356
IL17RA	XM_005568062.1:842	Endogenous	mRNA	0.63	0.022406	0.79	0.00679651	0.9	0.0298329	0.34	0.609785	-0.32	0.28691	-0.04	0.900304	-0.25	0.424402	-0.2	0.376823
IL18	XM_005579633.1:355	Endogenous	mRNA	0.11	0.547965	0.43	0.288892	1.16	0.00949882	0.41	0.528862	0.34	0.264609	0.11	0.803546	0.23	0.644918	-0.61	0.265557
IL18R1	XM_002799354.1:1245	Endogenous	mRNA	-0.2	0.612487	1.29	0.060647	2.06	0.0451531	-0.5	0.496092	-0.19	0.511424	0.15	0.762546	-0.48	0.413079	-1.97	0.0525478
IL18RAP	XM_005575166.1:1147	Endogenous	mRNA	0.4	0.457646	1.59	0.0126341	2.4	0.0383118	-0.5	0.519764	0.1	0.374594	-0.2	0.74453	-0.74	0.408258	-2.15	0.0239421
IL19	XM_002801950.1:1034	Endogenous	mRNA	0		0		0		0		0		0.13	0.355918	0		0
IL1A	NM_001042757.1:80	Endogenous	mRNA	0		0		0		-0.78	0.418893	0		0		0		-0.78	0.418893
IL1B	NM_001042756.1:391	Endogenous	mRNA	0.92	0.175296	0.78	0.091756	1.07	0.287824	-0.47	0.521382	-0.39	0.142076	-0.6	0.229096	-1.01	0.129225	-0.62	0.301134
IL1R1	XM_005575155.1:1899	Endogenous	mRNA	0.84	0.259167	1	0.102884	1.44	0.120971	-1.05	0.391831	-0.52	0.304454	-0.3	0.66564	0.25	0.722118	-2.19	0.0867824
IL1R2	NM_001047134.1:415	Endogenous	mRNA	1.23	0.0523878	1.29	0.0379628	2.7	0.0592486	-0.67	0.600429	0.07	0.883443	0.79	0.15139	1.25	0.0881635	-2.16	0.0309018
IL1RAP	NM_001032960.1:1255	Endogenous	mRNA	1.17	0.0675775	1.13	0.189539	1.77	0.112292	-0.69	0.521107	-0.15	0.661508	-0.56	0.420535	-0.18	0.802126	-1.66	0.0947269
IL1RL1	XM_005575158.1:1026	Endogenous	mRNA	-0.08	0.90948	-0.62	0.0508664	0.27	0.460554	-0.33	0.488568	-0.02	0.97499	-0.25	0.392295	-0.01	0.945237	-0.42	0.367475
IL1RL2	XM_005575151.1:1437	Endogenous	mRNA	0		0		1.33	0.0492615	-0.51	0.42265	0		0		0.24	0.239644	-0.51	0.42265
IL1RN	XM_005575305.1:499	Endogenous	mRNA	0.5	0.117906	0.87	0.134467	1.54	0.0402728	-0.15	0.713408	-0.19	0.368035	-0.19	0.692252	-0.01	0.988657	-0.96	0.0399887
IL2	NM_001284699.1:172	Endogenous	mRNA	0		0		0		0		0		0		0		0
IL20	XM_001084726.2:331	Endogenous	mRNA	0		0		0		-0.35	0.42265	0		0		0		-0.35	0.42265
IL21	XM_005555864.1:148	Endogenous	mRNA	0		-0.05	0.373901	-0.06	0.373901	-0.89	0.242923	0		-0.05	0.373901	-0.05	0.499326	-0.89	0.242923
IL21R	XM_001094102.2:295	Endogenous	mRNA	-0.7	0.0932994	0.11	0.814604	-0.71	0.0142007	-0.49	0.0880911	0.12	0.746175	-0.16	0.694156	-0.87	0.139043	-0.3	0.210338
IL22	NM_001194724.1:315	Endogenous	mRNA	0		0		0		-0.61	0.42265	0		0		0		-0.61	0.42265
IL22RA2	XM_001099782.2:822	Endogenous	mRNA	0		0.22	0.53594	0.82	0.228788	-0.56	0.42265	0		-0.07	0.373901	-0.1	0.373901	-0.56	0.42265
IL23A	NM_001194669.1:400	Endogenous	mRNA	0.08	0.683241	0		0		-0.38	0.512991	-0.18	0.191318	0		0		-0.48	0.419563
IL23R	XM_001093896.2:1080	Endogenous	mRNA	0		0		0		0		0		0		0		0
IL26	XM_001117154.2:65	Endogenous	mRNA	-0.03	0.373901	0		0		-0.85	0.286652	-0.03	0.373901	0.08	0.355918	0.39	0.355918	-0.85	0.286652
IL27	XM_001097165.2:172	Endogenous	mRNA	0.21	0.429883	0.97	0.0118741	0.17	0.484335	-0.39	0.42265	0	0.373901	-0.41	0.211632	0.18	0.324192	-0.39	0.42265
IL28A	XM_005589169.1:58	Endogenous	mRNA	0		0		0		-0.1	0.42265	0		0		0.1	0.355918	-0.1	0.42265
IL28B	XM_001086865.1:160	Endogenous	mRNA	0		0		0		-0.68	0.37489	0		0		0		-0.68	0.37489
IL29	XM_001085768.2:255	Endogenous	mRNA	0.27	0.292168	0.56	0.119959	0.39	0.523511	-0.44	0.531465	-0.13	0.592368	0.01	0.953767	-0.12	0.373901	-0.79	0.305779
IL2RA	NM_001032917.1:652	Endogenous	mRNA	-0.03	0.373901	-0.17	0.192156	1.18	0.0444838	1.12	0.0448025	0.13	0.368308	-0.17	0.192156	0.24	0.636055	-0.95	0.0175326
IL2RB	XM_001085792.2:202	Endogenous	mRNA	-0.46	0.308357	-0.72	0.375612	-0.32	0.53532	0.5	0.501634	0.2	0.611389	0.19	0.299202	0.18	0.314982	0.63	0.209525
IL2RG	NM_001035529.1:645	Endogenous	mRNA	-0.55	0.0544392	-0.68	0.145481	-0.26	0.346433	-0.29	0.307776	0.25	0.345182	-0.21	0.344982	-0.51	0.0177294	0.14	0.317655
IL3	NM_001101734.1:75	Endogenous	mRNA	0		0		0		-0.41	0.42265	0		0		0		-0.41	0.42265
IL33	XM_005581767.2:102	Endogenous	mRNA	0.13	0.42265	0		1.39	0.0961948	-0.81	0.288348	0.05	0.355918	0.29	0.12439	-0.07	0.763547	-0.81	0.288348
IL4	NM_001032904.1:217	Endogenous	mRNA	0.38	0.347844	0.83	0.00269991	0.39	0.397454	-0.3	0.449944	0.01	0.915035	-0.01	0.961131	0.9	0.110158	-0.28	0.48152
IL4R	XM_001093763.2:655	Endogenous	mRNA	0.45	0.424451	1.72	0.0070529	2.14	0.0295696	0.52	0.279798	0.14	0.424234	-0.15	0.736945	0.46	0.473831	-0.4	0.209544
IL5	XM_005557730.1:753	Endogenous	mRNA	0		0.31	0.42265	0		0		0		0		0		0
IL5RA	XM_005547648.1:769	Endogenous	mRNA	-0.65	0.37408	-0.27	0.0976195	0.93	0.263866	-0.68	0.403733	-0.1	0.850823	0.1	0.759655	0.49	0.352435	-0.15	0.844934
IL6	NM_001042733.1:139	Endogenous	mRNA	0		0.7	0.267129	1.65	0.0125635	0.02	0.42265	0		-0.81	0.113391	-0.64	0.133707	0
IL6R	XM_005541663.1:1684	Endogenous	mRNA	0.88	0.00160095	0.79	0.0772078	0.95	0.0418306	-0.16	0.751978	-0.3	0.26676	0.19	0.522652	-0.42	0.506129	-0.35	0.311438
IL6ST	XM_005556924.1:2096	Endogenous	mRNA	0.07	0.783793	-0.17	0.479765	-0.22	0.256786	0.03	0.904977	0.05	0.785131	-0.33	0.235533	-0.48	0.0633748	-0.32	0.280728
IL7	XM_005563593.1:654	Endogenous	mRNA	-0.38	0.116922	0.4	0.136149	0.41	0.370158	-1.03	0.121446	0.1	0.474749	-0.02	0.907371	0.04	0.916022	-0.82	0.188298
IL7R	NM_001284908.1:522	Endogenous	mRNA	-0.56	0.239184	-0.97	0.130266	-0.95	0.227173	-0.52	0.173522	0.15	0.420225	-0.22	0.622035	-0.46	0.338844	-0.07	0.811142
IL8	NM_001032965.1:125	Endogenous	mRNA	-0.22	0.842793	0.83	0.235285	0.95	0.00471504	-0.74	0.444764	-1.42	0.093651	0.22	0.447169	0.09	0.769437	-2.56	0.0675612
IL9	XM_001110897.2:308	Endogenous	mRNA	0.25	0.349714	0.64	0.34369	1.46	0.0430512	-0.19	0.781959	-0.08	0.312304	0.02	0.916869	0.4	0.163095	-0.54	0.416633
ILF3	XM_001102411.2:495	Endogenous	mRNA	-0.52	0.0772085	-0.54	0.0627751	-0.65	0.18373	0.03	0.875276	0.03	0.902587	-0.19	0.313361	-0.68	0.213108	-0.04	0.542647
IRAK1	XM_002806456.1:553	Endogenous	mRNA	-0.07	0.632982	0.28	0.111697	0.31	0.0338251	0.46	0.0552085	-0.24	0.0935491	0.15	0.313087	-0.35	0.42825	0.17	0.0386352
IRAK2	XM_001090790.2:595	Endogenous	mRNA	-0.34	0.0722793	0.29	0.278295	0.99	0.083939	-0.42	0.184455	-0.15	0.312753	-0.08	0.725231	-0.06	0.92085	-0.54	0.113592
IRAK3	XM_001117080.2:1610	Endogenous	mRNA	0.34	0.546798	0.4	0.293081	1.76	0.0863078	0.34	0.664309	-0.24	0.344213	-0.05	0.822778	-0.69	0.416809	-1.19	0.107793
IRAK4	NM_001136101.1:810	Endogenous	mRNA	0.18	0.358098	0.22	0.0831509	0.36	0.298754	-0.19	0.0894279	-0.19	0.0954693	-0.38	0.0185141	-0.44	0.360946	-0.32	0.0238093
IRF1	XM_001104048.1:179	Endogenous	mRNA	0.47	0.131458	0.63	0.0840249	0.85	0.0962725	0.46	0.372142	-0.1	0.62134	-0.32	0.317075	-0.57	0.171128	-0.13	0.597973
IRF3	NM_001135797.1:290	Endogenous	mRNA	-0.51	0.0290265	-0.1	0.634521	-0.57	0.265184	0.46	0.34055	-0.1	0.634981	-0.1	0.475713	-0.12	0.369551	0.28	0.0106497
IRF4	XM_005554181.1:1367	Endogenous	mRNA	-0.61	0.0719814	-0.19	0.693344	-0.03	0.960569	0.07	0.785435	-0.04	0.8985	-0.29	0.471662	-0.14	0.748268	-0.11	0.663382
IRF5	XM_005550729.1:1158	Endogenous	mRNA	-0.38	0.0766102	0.73	0.0278898	0.58	0.253697	-0.26	0.497438	-0.37	0.0911379	-0.11	0.693582	0.21	0.21011	-0.43	0.0452159
IRF7	NM_001136100.1:1398	Endogenous	mRNA	0.42	0.373267	0.78	0.0660823	0.82	0.176806	-0.17	0.783692	-0.1	0.846577	-0.26	0.467987	-0.04	0.856562	-1.06	0.0317999
IRF8	XM_005592710.1:1266	Endogenous	mRNA	-0.4	0.176134	0.13	0.634367	-0.44	0.226961	-0.13	0.639711	-0.07	0.810374	-0.46	0.278242	-0.44	0.358594	-0.21	0.125587
IRGC	XM_005589461.2:1059	Endogenous	mRNA	0.33	0.440003	1.38	0.0117509	1.4	0.0670977	-0.15	0.827928	-0.02	0.903838	-0.25	0.624962	-0.37	0.431109	-1.82	0.0315115
IRGM	XM_005558886.1:640	Endogenous	mRNA	0		0.5	0.253892	0.87	0.212032	-1.06	0.260005	0		-0.08	0.554255	0.27	0.407348	-1.06	0.260005
ISG20	XM_005560453.2:437	Endogenous	mRNA	-0.03	0.912746	0.68	0.029651	0.96	0.0374206	-0.03	0.93568	-0.13	0.625209	-0.15	0.596841	-0.21	0.419898	-0.68	0.13629
ITGA2B	XM_001114526.2:795	Endogenous	mRNA	-0.06	0.906123	-0.74	0.131335	0.2	0.752592	-0.1	0.923474	-0.23	0.707623	-0.39	0.330298	-0.39	0.516853	0.49	0.644362
ITGA4	XM_001100929.2:2035	Endogenous	mRNA	-0.61	0.0656557	-0.48	0.0196972	-0.61	0.124393	0.73	0.100555	0.03	0.920083	-0.28	0.131706	-0.01	0.972348	0.8	0.0279503
ITGA5	XM_001110116.2:2435	Endogenous	mRNA	0.65	0.131676	0.8	0.101302	1.16	0.140374	0.26	0.653456	-0.36	0.226764	-0.17	0.618622	-0.07	0.843312	-0.15	0.766068
ITGA6	XM_001086200.2:605	Endogenous	mRNA	-0.32	0.404661	-0.27	0.51006	-0.03	0.969783	-0.14	0.660854	0.25	0.281834	-0.18	0.657964	-0.36	0.63879	-0.01	0.96234
ITGAE	XM_005583162.1:2510	Endogenous	mRNA	0.17	0.42265	0		0		-0.55	0.302275	0.15	0.216886	0		0		-0.55	0.302275
ITGAL	XM_001100800.2:1305	Endogenous	mRNA	-0.23	0.441618	0	0.993155	-0.19	0.50022	0.12	0.619132	0.05	0.828539	-0.14	0.380718	-0.01	0.948898	0.73	0.0512872
ITGAM	XM_005591740.1:1671	Endogenous	mRNA	0.21	0.71404	0.89	0.024661	1.25	0.0991413	1.38	0.107009	-0.5	0.0751608	-0.25	0.344369	-0.05	0.866385	-0.29	0.465336
ITGAX	XM_005591741.1:2025	Endogenous	mRNA	-0.8	0.0652716	-0.29	0.355592	-0.42	0.366924	-0.03	0.957086	-0.02	0.941721	-0.41	0.0938458	-0.75	0.21795	0.48	0.35549
ITGB1	XM_002805609.1:1430	Endogenous	mRNA	-0.26	0.204722	-0.2	0.234437	-0.02	0.908133	0.08	0.789182	0.25	0.113487	-0.14	0.381088	0.02	0.92379	0.52	0.0603651
ITGB2	XM_005548517.1:853	Endogenous	mRNA	-0.42	0.326327	0.38	0.143022	0.42	0.389127	0.63	0.0569967	0.07	0.742616	0.09	0.518011	0.3	0.108923	0.43	0.00095227
ITLN1	XM_005541233.1:716	Endogenous	mRNA	0.46	0.18687	-0.41	0.156256	0.03	0.937388	-0.98	0.128138	0.22	0.476453	0.06	0.865233	0.81	0.171563	-0.97	0.129039
ITLN2	XM_005545159.1:713	Endogenous	mRNA	0.43	0.208117	0.8	0.00956045	1.02	0.0188536	-0.61	0.0920133	0.08	0.255586	0.13	0.641292	0.93	0.136425	-0.77	0.0706017
JAK1	XM_005543157.1:1294	Endogenous	mRNA	0.23	0.424657	-0.19	0.0831523	0.13	0.561959	-0.11	0.520279	0.27	0.349923	-0.24	0.0557437	-0.33	0.0867371	0.03	0.726935
JAK2	XM_005581792.1:3097	Endogenous	mRNA	-0.03	0.864447	0.02	0.938413	0.48	0.401046	-0.17	0.674851	-0.01	0.96832	-0.49	0.0329188	-0.51	0.166201	-0.61	0.172862
JAK3	XM_001115037.2:2516	Endogenous	mRNA	-0.81	0.048203	-0.44	0.344161	-0.04	0.869076	-0.45	0.210179	-0.63	0.0577747	-0.32	0.107836	-0.69	0.171206	-0.56	0.00783817
JUN	XM_005543232.1:1008	Endogenous	mRNA	-0.15	0.637674	1.1	0.00015418	0.95	0.0718109	-0.75	0.0609835	-0.47	0.0360855	0.22	0.393567	-0.68	0.190591	-1	0.0166897
KCNJ2	XM_005584811.1:1400	Endogenous	mRNA	0.82	0.274074	1.08	0.0928021	1.59	0.075999	-0.86	0.409205	-0.36	0.238259	-0.65	0.23581	-0.31	0.602352	-1.25	0.164099
KEAP1	XM_001105867.2:605	Endogenous	mRNA	-0.13	0.090618	0.34	0.575322	0.29	0.453403	0.46	0.20861	-0.08	0.295619	-0.28	0.0887216	-0.03	0.886375	-0.26	0.377951
KIR2DL4	XM_005595312.1:195	Endogenous	mRNA	0.32	0.244899	0		0.18	0.42265	0.06	0.889234	0.01	0.355918	0		0.52	0.191792	-0.29	0.186738
KIR3DL1	NM_001193463.1:758	Endogenous	mRNA	-0.45	0.177773	-0.29	0.29775	-0.14	0.639499	-1.63	0.112745	-0.35	0.287955	-0.14	0.64308	-0.17	0.455373	-1.74	0.106002
KIR3DL2	XM_005595311.1:1444	Endogenous	mRNA	-0.17	0.534964	-0.39	0.510712	0.79	0.106021	-2.2	0.153297	0.2	0.555841	0.07	0.823162	0.66	0.205194	-1.63	0.241103
KIR3DL3	XM_005590338.1:878	Endogenous	mRNA	0.21	0.42265	0		0.32	0.42265	-1.52	0.234016	0.01	0.355918	0.15	0.355918	0		-1.52	0.234016
KIR3DS1	XM_005595313.1:851	Endogenous	mRNA	0.9	0.0232467	0.03	0.946058	0.16	0.80733	-2.41	0.0792855	0.8	0.0188339	0.53	0.128118	0.04	0.936542	-1.73	0.160547
KIT	XM_005555273.1:1317	Endogenous	mRNA	0.53	0.168396	-0.17	0.190377	0.24	0.42265	-0.84	0.347259	-0.62	0.172946	-0.17	0.190377	0		-0.93	0.309368
KLRB1	XM_005570085.1:377	Endogenous	mRNA	-0.28	0.363079	0.09	0.765263	0.72	0.0571826	0.07	0.945882	0.26	0.49467	-0.1	0.811904	0.33	0.489873	0.16	0.785642
KLRC1	NM_001284177.1:95	Endogenous	mRNA	-0.47	0.252128	-0.53	0.324205	0.89	0.0466447	-0.63	0.589653	0.69	0.158998	0.4	0.216391	0.45	0.40318	0.01	0.984943
KLRC2	XM_005596017.1:1024	Endogenous	mRNA	-0.3	0.536033	0.04	0.915068	1.04	0.0885563	-1.23	0.11893	0	0.994591	-0.29	0.388544	-0.34	0.568304	-1	0.174451
KLRC3	XM_005595216.1:692	Endogenous	mRNA	-0.2	0.642205	-0.06	0.922466	0.19	0.653764	-0.06	0.96451	0.41	0.276641	0.39	0.439117	0.32	0.434486	0.34	0.538066
KLRD1	NM_001032828.1:365	Endogenous	mRNA	-0.36	0.412035	-0.46	0.430658	0.04	0.959685	-0.17	0.886595	0.57	0.0589348	0.4	0.19787	0.39	0.379204	0.15	0.72571
KLRF1	NM_001285324.1:514	Endogenous	mRNA	-0.9	0.230233	-1.41	0.00085951	-0.36	0.629366	0.04	0.971082	0.25	0.580407	-0.78	0.0720003	-0.29	0.671371	0.5	0.592597
KLRF2	XM_005570092.1:616	Endogenous	mRNA	0.15	0.430377	0.14	0.754814	0.79	0.0638672	-1.39	0.111592	0.09	0.509356	-0.35	0.0456247	-0.47	0.186082	-1.3	0.120295
KLRG1	XM_005570060.1:673	Endogenous	mRNA	-0.33	0.508689	-0.05	0.941357	0.25	0.656243	-0.22	0.738	0.45	0.365715	0.04	0.938905	0.89	0.0700706	0.47	0.429468
KLRG2	XM_005550917.1:784	Endogenous	mRNA	0		0		0		0		0		0		0		0
KLRK1	NM_001283284.1:374	Endogenous	mRNA	-0.88	0.133962	-1.54	0.143062	-0.28	0.606435	-0.1	0.927954	0.26	0.409078	-0.22	0.500747	0.13	0.663096	0.61	0.26984
KNG1	XM_001101685.2:428	Endogenous	mRNA	0		0		0		0		0		0		0		0
LAG3	XM_005569954.1:1283	Endogenous	mRNA	0.07	0.767155	0.01	0.983807	-0.19	0.771955	0.56	0.394947	0.27	0.292817	-0.31	0.332357	-0.04	0.930427	0.05	0.931897
LAIR1	XM_005590317.1:341	Endogenous	mRNA	0.03	0.971492	-0.06	0.924705	-0.1	0.912213	0.36	0.76216	0.42	0.555366	-0.15	0.810407	-0.05	0.955472	0.12	0.917962
LAIR2	XM_005590334.1:128	Endogenous	mRNA	0.16	0.491843	0		0		-0.78	0.346347	-0.03	0.373901	0		0.71	0.175159	-0.78	0.346347
LAMP3	XM_005546488.1:987	Endogenous	mRNA	0		0		0		-0.13	0.42265	0		0		0		-0.13	0.42265
LCK	XM_002802327.1:263	Endogenous	mRNA	-0.8	0.0500021	-0.82	0.00038925	-0.6	0.254637	0.44	0.386665	0.13	0.703424	0	0.989393	0.02	0.904092	0.34	0.0500892
LCP2	XM_005558492.1:895	Endogenous	mRNA	0.31	0.0989467	0.53	0.125675	0.77	0.0571026	-0.05	0.898069	-0.1	0.351258	-0.26	0.40842	-0.22	0.457286	-0.09	0.64306
LEF1	XM_005555635.1:1612	Endogenous	mRNA	-0.69	0.0900087	-0.61	0.201473	-0.57	0.19749	-0.59	0.23468	-0.02	0.938665	-0.16	0.704452	-0.2	0.583816	-0.12	0.772166
LGALS3	XM_005561313.1:642	Endogenous	mRNA	1.02	0.0356526	0.8	0.14269	0.95	0.075289	0.79	0.0916166	-0.43	0.375824	0.12	0.806691	-0.22	0.542733	-0.27	0.491179
LIF	XM_005567631.1:2704	Endogenous	mRNA	0		0.42	0.42265	0.3	0.42265	-0.49	0.42265	0		0.05	0.355918	0		-0.49	0.42265
LILRA1	NM_001040670.1:2367	Endogenous	mRNA	1.74	0.043236	1.6	0.00897	1.07	0.171384	1.1	0.0707235	0.02	0.957705	-0.16	0.72345	-0.58	0.253103	-0.06	0.89562
LILRA2	XM_005596068.1:724	Endogenous	mRNA	0.08	0.818912	-0.05	0.853811	0.25	0.696178	-0.24	0.75175	-1.02	0.00201386	-1.15	0.00692813	-0.92	0.0135211	-0.67	0.172221
LILRA3	NM_001040675.1:230	Endogenous	mRNA	0.42	0.309358	0.73	0.0157932	0.99	0.122922	-0.15	0.878168	-0.64	0.165821	-0.43	0.363348	-0.85	0.225336	-1.06	0.202636
LILRA4	XM_005590289.1:685	Endogenous	mRNA	-0.22	0.140645	-0.52	0.178649	-0.26	0.373901	-0.87	0.42265	-0.06	0.719512	-0.4	0.284011	-0.26	0.373901	-0.87	0.42265
LILRA5	XM_005590290.1:1094	Endogenous	mRNA	0.89	0.24257	1.4	0.0376649	1.53	0.279609	1.74	0.086393	-0.03	0.947549	0.08	0.879538	-0.15	0.826784	-0.02	0.966726
LILRA6	NM_001040674.1:714	Endogenous	mRNA	0.46	0.219083	0.82	0.227331	0.02	0.971965	-0.49	0.42265	0.03	0.355918	0.18	0.355918	0.45	0.440809	-0.49	0.42265
LILRB1	NM_001040672.1:52	Endogenous	mRNA	-1.07	0.202108	0.3	0.370912	-0.2	0.713064	-1.27	0.041716	0.06	0.883254	-0.33	0.263626	0.2	0.630916	0.69	0.05868
LILRB2	XM_015441717.1:2837	Endogenous	mRNA	-0.18	0.720722	0.28	0.490706	0.25	0.771124	0.19	0.750445	-0.05	0.784031	0.04	0.867978	0.35	0.235322	0.73	0.130453
LILRB3	XM_015125531.1:652	Endogenous	mRNA	0.63	0.17962	1.17	0.125344	1.58	0.0599813	-0.36	0.71837	-0.36	0.444046	0.31	0.640783	0.09	0.869565	-1.06	0.307128
LILRB4	NM_001040676.1:635	Endogenous	mRNA	0		0		0		-0.2	0.42265	0		0		0		-0.2	0.42265
LILRB5	XM_001083886.2:415	Endogenous	mRNA	-0.07	0.925868	0.09	0.917757	-0.52	0.532112	-1.6	0.16204	-0.65	0.403718	-0.69	0.361321	0.02	0.979218	-1.6	0.16204
LIMK1	XM_005595495.1:2173	Endogenous	mRNA	0.05	0.609783	0		-0.05	0.373901	-0.45	0.430921	0.08	0.34291	0.04	0.355918	0	0.992909	-0.54	0.358791
LITAF	XM_005591267.1:620	Endogenous	mRNA	0.96	0.0528858	1.16	0.0248574	1.61	0.0415913	0.11	0.906768	-0.3	0.402518	-0.43	0.369137	-0.54	0.406193	-1.29	0.21305
LTA	NM_001047148.1:275	Endogenous	mRNA	0		0		0.09	0.42265	-0.57	0.42265	0		0		0		-0.57	0.42265
LTB	NM_001047150.1:222	Endogenous	mRNA	0.17	0.238837	0.41	0.144292	0.3	0.325773	0.07	0.821954	-0.01	0.94886	0.4	0.217468	-0.21	0.702184	0.2	0.479371
LTB4R	XM_001114016.2:262	Endogenous	mRNA	0.86	0.131123	1.56	0.00083082	2	0.0450684	0.43	0.54445	-0.45	0.228881	0.42	0.315435	0.04	0.939736	-1.21	0.035109
LTB4R2	XM_001113942.2:1007	Endogenous	mRNA	0	0.373901	0.17	0.715894	0.4	0.279181	-0.39	0.457113	0	0.373901	-0.07	0.758552	0.18	0.178455	-0.43	0.42265
LTBR	XM_005569894.1:729	Endogenous	mRNA	0.6	0.139006	0.66	0.0152276	0.68	0.179076	-0.06	0.82993	-0.01	0.932142	-0.05	0.821782	-0.04	0.94243	-0.34	0.262101
LTF	XM_005546908.1:1534	Endogenous	mRNA	0.61	0.454821	0.25	0.740721	1.93	0.0652436	0.59	0.68637	0.41	0.509754	-0.58	0.408219	0.01	0.983421	-0.17	0.699736
LTK	XM_005559246.1:1048	Endogenous	mRNA	-0.05	0.373901	0		0		0		-0.05	0.373901	0		0.31	0.355918	0
LY96	NM_001130432.1:327	Endogenous	mRNA	0.86	0.0433546	0.86	0.0530503	0.87	0.0418332	-0.14	0.794134	-0.02	0.953834	-0.25	0.523022	-0.5	0.195835	-1.06	0.0544192
MAF	XM_005592863.1:782	Endogenous	mRNA	-0.28	0.481696	-0.28	0.725807	-0.32	0.660538	0.54	0.427798	0.06	0.831542	-0.09	0.785358	-0.41	0.24533	-0.02	0.965552
MAFF	XM_005567311.1:1380	Endogenous	mRNA	0.24	0.358286	0.78	0.046645	0.42	0.175733	-0.4	0.416252	0.16	0.429708	0.07	0.793481	-0.56	0.172306	-0.87	0.146188
MAFG	XM_005585281.1:3773	Endogenous	mRNA	-0.09	0.744745	0.42	0.092574	0.96	0.107621	-0.3	0.451124	-0.08	0.734249	-0.01	0.964373	-0.31	0.608482	-0.71	0.0942355
MAFK	XM_005548989.1:2309	Endogenous	mRNA	-0.25	0.242947	-0.02	0.373901	-0.13	0.18776	-0.49	0.282478	-0.21	0.332413	0.08	0.470806	-0.13	0.18776	-0.49	0.282478
MALT1	XM_005586570.1:1344	Endogenous	mRNA	-0.55	0.121358	-0.68	0.013472	-0.46	0.431749	-0.16	0.599116	0.04	0.843126	-0.29	0.087289	-0.29	0.302241	-0.11	0.684489
MAP2K1	XM_005559865.1:912	Endogenous	mRNA	0.14	0.499098	0.06	0.724063	-0.41	0.0973261	-0.24	0.314184	0.13	0.511816	-0.06	0.699982	-0.54	0.229349	-0.33	0.0173024
MAP2K4	XM_001114292.2:385	Endogenous	mRNA	0.14	0.616413	-0.33	0.0928325	-0.07	0.836566	-0.28	0.245633	0.4	0.0832205	0.2	0.279415	0.17	0.496666	0.24	0.344357
MAP2K6	NM_001261706.1:1132	Endogenous	mRNA	-0.4	0.281038	0.49	0.0434188	0.44	0.185306	0.38	0.0290322	0.01	0.979111	0.05	0.845944	-0.3	0.514689	0.09	0.232704
MAP3K1	XM_002804368.1:3465	Endogenous	mRNA	-0.38	0.131225	0.15	0.346286	0.47	0.222995	-0.14	0.498976	-0.07	0.723902	-0.3	0.0610302	-0.15	0.598094	-0.14	0.497429
MAP3K5	XM_002803926.1:1885	Endogenous	mRNA	0.17	0.402733	0.37	0.288295	0.54	0.0945546	0.1	0.735992	-0.15	0.212764	-0.18	0.602343	0.13	0.567519	-0.22	0.431275
MAP3K7	XM_005552337.1:1242	Endogenous	mRNA	-0.31	0.0656855	0.19	0.4548	-0.49	0.369315	0	0.990707	-0.09	0.59271	-0.3	0.264755	0.3	0.54996	-0.03	0.786781
MAP3K9	XM_005561663.1:1933	Endogenous	mRNA	0.34	0.254373	0.2	0.567701	0.24	0.42265	0		0		-0.06	0.558681	0.73	0.156525	0
MAP4K1	XM_001082963.2:300	Endogenous	mRNA	-0.9	0.0156805	-0.52	0.0174089	-0.64	0.0127452	-0.03	0.932788	0.05	0.866631	-0.26	0.22074	-0.69	0.254023	0.16	0.534641
MAP4K2	XM_005595670.1:976	Endogenous	mRNA	0.09	0.567515	0.24	0.325852	0.21	0.392435	0.31	0.0566594	0.01	0.972025	0.33	0.0847092	-0.38	0.407013	0.35	0.01106
MAP4K4	XM_005575143.1:2011	Endogenous	mRNA	0.06	0.67851	0	0.997712	0.44	0.23268	-0.63	0.105557	0.08	0.682521	0.05	0.821748	0.22	0.394034	0.28	0.326721
MAPK1	XM_001089600.1:1210	Endogenous	mRNA	-0.06	0.711246	0.14	0.458285	0.37	0.196213	0.1	0.494069	-0.23	0.0377522	-0.16	0.359988	-0.28	0.138753	-0.01	0.938747
MAPK11	XM_001112524.2:993	Endogenous	mRNA	0		0		0		-0.27	0.42265	0		0		0		-0.27	0.42265
MAPK14	XM_001112423.2:595	Endogenous	mRNA	0.43	0.400051	0.71	0.174848	1.01	0.0975668	-0.13	0.813492	-0.34	0.188832	-0.72	0.130675	-0.7	0.240839	-0.68	0.137988
MAPK3	XM_002802443.1:1010	Endogenous	mRNA	0.6	0.0435224	0.76	0.00214035	0.46	0.403821	0.68	0.0170516	-0.11	0.535681	0.39	0.188656	0.34	0.0408386	0.02	0.927103
MAPK8	XM_005565179.1:2612	Endogenous	mRNA	-0.24	0.332256	-0.58	0.248935	1.07	0.0641054	-0.32	0.355916	0.11	0.642687	-0.28	0.243592	-0.19	0.682902	-0.49	0.206685
MAPKAPK2	XM_005540646.1:856	Endogenous	mRNA	0.07	0.572128	0.4	0.0576779	0.22	0.432976	0.59	0.00646461	-0.23	0.167507	-0.01	0.956371	-0.33	0.528339	0.08	0.595429
MAPKAPK5	XM_001102910.2:1015	Endogenous	mRNA	0.06	0.714609	-0.2	0.432233	-0.02	0.946577	-0.12	0.491927	0.27	0.0642098	0.34	0.11052	-0.16	0.721988	-0.14	0.482436
MARCO	XM_001083118.2:540	Endogenous	mRNA	0		0		0		0		0		0		0		0
MASP1	XM_005545446.1:1348	Endogenous	mRNA	0		0		0		0		0		0		0		0
MASP2	XM_001118815.2:1355	Endogenous	mRNA	0		0		0		-0.9	0.302599	0		0.08	0.355918	0		-0.9	0.302599
MAVS	XM_005568426.2:1406	Endogenous	mRNA	0.05	0.665613	0		0.26	0.446444	-0.35	0.495356	-0.05	0.191918	0.05	0.355918	0.26	0.232657	-0.42	0.42265
MAX	NM_001285216.1:181	Endogenous	mRNA	-0.07	0.37469	0.24	0.446045	0.41	0.381059	0.09	0.695332	-0.08	0.273024	-0.1	0.538262	-0.16	0.441135	-0.12	0.599137
MBL2	NM_001105535.1:420	Endogenous	mRNA	0		0		0		-0.71	0.302993	0		0		0		-0.71	0.302993
MBP	XM_001098960.2:707	Endogenous	mRNA	0.64	0.068144	0.71	0.0218756	0.8	0.209032	-0.41	0.347006	0.3	0.338022	-0.2	0.528213	-0.12	0.779814	-0.4	0.334286
MCL1	NM_001266501.2:955	Endogenous	mRNA	0.13	0.429592	0.6	0.0576068	0.94	0.0834145	0.28	0.513402	-0.32	0.0156384	-0.34	0.252796	-0.53	0.255423	-0.39	0.314562
MEF2A	XM_005560599.1:2185	Endogenous	mRNA	0.24	0.449683	0.33	0.167864	0.47	0.241256	-0.09	0.591948	0.08	0.793268	-0.2	0.395132	-0.96	0.0963861	-0.27	0.113774
MEF2BNB	XM_005588524.1:344	Endogenous	mRNA	0.3	0.247111	0.77	0.0373163	0.63	0.247627	-0.41	0.368701	-0.26	0.29165	-0.47	0.158608	-0.13	0.673731	-0.68	0.184113
MEF2C	XM_001086519.1:1210	Endogenous	mRNA	-0.71	0.0536695	-0.25	0.599536	-0.02	0.909485	-0.23	0.5253	-0.16	0.496329	-0.39	0.162279	-0.15	0.285157	-0.38	0.248338
MEF2D	XM_005541443.1:2469	Endogenous	mRNA	0.41	0.0114979	0.27	0.387222	0.76	0.116743	-0.28	0.137205	-0.16	0.242415	-0.27	0.381387	0.35	0.471099	-0.06	0.659394
MIF	NM_001283697.1:60	Endogenous	mRNA	-0.11	0.675478	0.1	0.65934	0.18	0.37071	0.92	0.114149	0.52	0.0762708	0.09	0.633827	0.33	0.0530781	0.1	0.709431
MKNK1	XM_005543476.1:848	Endogenous	mRNA	0.41	0.301893	0.9	0.00568623	1.08	0.0629138	0.18	0.632545	0	0.979183	0.06	0.803864	-0.25	0.603941	-0.4	0.0631531
MME	XM_001105564.1:1261	Endogenous	mRNA	0.11	0.829321	0.2	0.776447	0.44	0.6675	-0.61	0.402062	-1.01	0.0731063	-0.82	0.276668	-0.79	0.167597	-0.22	0.742291
MMP3	XM_001098400.2:935	Endogenous	mRNA	0		0.42	0.42265	0		-1.25	0.246205	0		0		0		-1.25	0.246205
MMP9	XM_001104871.2:1515	Endogenous	mRNA	0.25	0.665026	0.79	0.155698	1.67	0.223336	1	0.342422	-0.46	0.345557	0.55	0.358916	0.17	0.670976	-0.89	0.00245131
MPPED1	NM_001283221.1:152	Endogenous	mRNA	0		0		0		0		0		0		0		0
MR1	NM_001284968.1:765	Endogenous	mRNA	0.04	0.628244	0.96	0.0289967	0.79	0.106367	-0.67	0.368471	-0.01	0.655123	-0.31	0.444705	-0.86	0.152541	-1.63	0.0739357
MRC1	XM_005564743.1:1361	Endogenous	mRNA	0.39	0.01381	0.68	0.240694	0.32	0.352118	0.16	0.35567	0.02	0.813208	0.23	0.299442	0.41	0.357235	-0.08	0.42265
MS4A1	XM_005577709.1:708	Endogenous	mRNA	-1.52	0.0163633	-2.25	0.011817	-0.4	0.173021	-1.31	0.0953819	-0.23	0.632241	-0.79	0.122925	-0.79	0.0201989	-0.56	0.188214
MS4A2	XM_005577736.1:657	Endogenous	mRNA	-0.23	0.443817	0.19	0.657388	-0.19	0.77491	-1.08	0.118083	-0.3	0.265369	-0.22	0.23579	-0.39	0.460787	-0.69	0.239312
MSR1	XM_001097884.2:1125	Endogenous	mRNA	0		0.39	0.427384	-0.17	0.373901	0		0		-0.66	0.145898	0.02	0.942345	0
MUC1	XM_001115634.2:1922	Endogenous	mRNA	0		0		0		-0.35	0.42265	0		0		0		-0.35	0.42265
MX1	NM_001079693.1:1034	Endogenous	mRNA	-0.21	0.845473	0.52	0.132661	0.42	0.383496	-0.86	0.42383	-0.47	0.64463	-0.54	0.157498	-0.6	0.180852	-1.41	0.0943546
MX2	XM_005548647.1:1483	Endogenous	mRNA	-0.04	0.958907	0.58	0.0524285	0.55	0.171464	-0.52	0.435669	-0.19	0.811432	-0.3	0.266013	-0.25	0.381999	-0.85	0.0439788
MYC	NM_001142873.1:1200	Endogenous	mRNA	-0.3	0.356262	-0.21	0.368247	-0.83	0.172319	-0.71	0.0231437	0.26	0.327991	-0.01	0.937079	-0.51	0.33248	-0.35	0.0852447
MYD88	NM_001130681.1:602	Endogenous	mRNA	0.57	0.0701615	0.81	0.00053808	0.9	0.0621029	0.59	0.167123	-0.17	0.415022	-0.11	0.659876	-0.52	0.156282	-0.17	0.627339
MYL2	XM_005572261.1:392	Endogenous	mRNA	0.2	0.184437	0		0		-0.15	0.42265	0		0		0		-0.15	0.42265
NCAM1	XM_005579655.1:1488	Endogenous	mRNA	0.75	0.0127962	1.14	0.0148471	1.21	0.0796831	-0.55	0.189132	-0.04	0.8541	0.39	0.308693	0.41	0.340922	-0.82	0.0810409
NCF4	XM_005567397.1:536	Endogenous	mRNA	0.99	0.00985957	1.29	0.0493449	1.86	0.0290367	0.25	0.674654	-0.29	0.458412	-0.4	0.348036	-0.14	0.811811	-1.09	0.103419
NCR1	XM_005590349.1:1188	Endogenous	mRNA	-0.36	0.497455	-0.21	0.176709	0.4	0.372752	-0.74	0.383934	0.08	0.835348	0.41	0.149244	0.75	0.0629211	-0.4	0.524843
NEFL	XM_005562862.1:2367	Endogenous	mRNA	0.37	0.191568	0.17	0.623887	0.36	0.263769	-1.01	0.294384	0		-0.08	0.56353	0.55	0.196323	-1.01	0.294384
NFATC1	XM_001087929.2:296	Endogenous	mRNA	0.22	0.280833	0.18	0.605163	0.59	0.262295	0.35	0.242309	-0.2	0.284836	0.11	0.555452	-0.44	0.493161	0.08	0.704408
NFATC2	XM_005569356.1:2090	Endogenous	mRNA	-0.43	0.277313	-0.67	0.0836706	-0.33	0.27246	0.25	0.438631	0.04	0.888912	-0.61	0.0774729	-0.78	0.102483	0.87	0.0624485
NFATC3	XM_005592343.1:1271	Endogenous	mRNA	-0.66	0.0773844	-0.67	0.00161644	-0.57	0.0388248	-0.29	0.174908	-0.1	0.54755	-0.29	0.0628031	-0.19	0.0724684	0.44	0.0154543
NFATC4	XM_005560983.1:2046	Endogenous	mRNA	0.25	0.42265	0		0.22	0.42265	0		0		0		0.19	0.355918	0
NFE2L2	XM_005573572.1:709	Endogenous	mRNA	0.25	0.148197	-0.08	0.504404	0.38	0.114673	-0.16	0.492715	0.05	0.762218	-0.17	0.24635	-0.3	0.103302	-0.22	0.220911
NFIL3	XM_001101854.1:430	Endogenous	mRNA	0.5	0.237545	1.46	0.021649	1.56	0.0627081	-0.37	0.66987	-0.32	0.221529	-0.07	0.902194	-0.38	0.504167	-1.35	0.161002
NFKB1	XM_005555555.1:1074	Endogenous	mRNA	-0.01	0.962358	0.03	0.784169	-0.02	0.91625	0.11	0.589674	-0.01	0.928371	-0.35	0.0121686	-0.6	0.28683	-0.13	0.537233
NFKB2	XM_001104566.2:905	Endogenous	mRNA	0.29	0.0417835	0.45	0.0703152	0.52	0.218132	-0.37	0.149192	0.14	0.29303	0.13	0.592642	-0.13	0.795375	-0.02	0.90701
NFKBIA	NM_001284932.1:606	Endogenous	mRNA	0.45	0.0593146	0.68	0.0183712	1.44	0.0863483	-0.41	0.443174	-0.21	0.421203	0.17	0.569629	-0.2	0.531207	-1.27	0.0757779
NFKBIZ	XM_005548255.1:2861	Endogenous	mRNA	0.23	0.307615	0.38	0.202316	1.2	0.0907079	-0.04	0.943298	0.13	0.542087	-0.3	0.117303	-0.04	0.894626	-0.34	0.517261
NLRP3	XM_005539576.1:2196	Endogenous	mRNA	1.02	0.0330169	0.98	0.019929	1.39	0.00771926	-0.26	0.653325	0.23	0.405032	0.05	0.861148	0.05	0.915054	-0.87	0.200014
NOD1	XM_005549884.1:2719	Endogenous	mRNA	0.34	0.0623875	0.39	0.233724	0.66	0.0825557	0.59	0.389843	0.04	0.821248	-0.19	0.609175	-0.57	0.253904	-0.52	0.372209
NOD2	XM_005591903.1:1212	Endogenous	mRNA	0.42	0.223811	0.64	0.0840779	0.99	0.100711	-0.26	0.478398	-0.24	0.241691	-0.19	0.451172	-0.36	0.475814	-0.73	0.0485129
NOS2	XM_005583198.1:1803	Endogenous	mRNA	0		0		0		-0.45	0.42265	0		0		0		-0.45	0.42265
NOTCH1	XM_001116824.1:174	Endogenous	mRNA	0.46	0.128165	0.62	0.00673222	0.66	0.0350239	0.45	0.187166	-0.38	0.132156	-0.04	0.844447	-0.14	0.718932	0.12	0.241125
NOTCH2	XM_001114248.2:1870	Endogenous	mRNA	0.11	0.561986	0.03	0.89459	0.52	0.287774	0.41	0.375347	-0.25	0.119938	-0.23	0.166119	-0.2	0.198655	0.19	0.13015
NOX1	XM_001090025.2:455	Endogenous	mRNA	0.11	0.672056	-0.08	0.191319	0		-0.67	0.294296	0.05	0.766262	0.07	0.62368	0.33	0.355918	-0.67	0.294296
NR3C1	XM_005558115.1:1376	Endogenous	mRNA	0.01	0.914358	-0.53	0.0249921	-0.07	0.749919	-0.06	0.886579	0.03	0.849097	-0.33	0.0327818	-0.22	0.362095	-0.14	0.705447
NT5E	XM_005552431.1:1673	Endogenous	mRNA	0.26	0.259482	0.64	0.190546	0.35	0.266292	-0.88	0.254012	0.1	0.317543	0.36	0.0677756	0.28	0.423819	-0.88	0.254012
NUP107	XM_005571495.1:1272	Endogenous	mRNA	-0.39	0.21832	0.01	0.966568	0.14	0.468989	-0.01	0.961762	-0.16	0.448798	-0.58	0.0686992	-0.47	0.274585	-0.32	0.0339709
OAS1	NM_001083949.1:731	Endogenous	mRNA	-0.27	0.762129	0.62	0.320164	1.03	0.263077	-0.69	0.510005	-0.74	0.346014	-0.76	0.217527	-0.61	0.448506	-2.74	0.0394374
OAS2	XM_005572308.1:515	Endogenous	mRNA	-0.57	0.408349	0.4	0.141375	0.79	0.0806692	-0.36	0.515158	0.03	0.965705	-0.33	0.243766	-0.16	0.672188	-0.89	0.0359588
OAS3	XM_005572307.1:2923	Endogenous	mRNA	-0.36	0.626866	0.59	0.0906418	1.02	0.0928099	-0.4	0.664133	0.17	0.818577	-0.29	0.416475	-0.23	0.587932	-0.63	0.163254
OASL	XM_005572424.1:1339	Endogenous	mRNA	0.25	0.763124	0.87	0.00959408	1.03	0.0464651	-0.1	0.890102	0.04	0.964709	-0.1	0.704878	-0.24	0.492432	-1.02	0.136662
OXER1	XM_005576013.1:2233	Endogenous	mRNA	0		0		0		-0.42	0.42265	0		0		0		-0.42	0.42265
PAX5	XM_005581286.1:699	Endogenous	mRNA	-0.11	0.666011	-0.07	0.373901	-0.09	0.186326	-0.13	0.319427	-0.23	0.268096	-0.07	0.373901	-0.09	0.186326	-0.13	0.319427
PDCD1	NM_001114358.1:201	Endogenous	mRNA	-0.06	0.373901	0		0		0.51	0.42592	0.21	0.10494	0.03	0.355918	0.02	0.355918	-0.06	0.89605
PDCD1LG2	NM_001083599.1:760	Endogenous	mRNA	-0.1	0.711353	0.2	0.561848	0.82	0.00109979	0.01	0.978991	0.35	0.151914	-0.42	0.112105	-0.65	0.20464	-0.6	0.026249
PDCD2	XM_005551355.1:362	Endogenous	mRNA	0.17	0.282167	-0.03	0.956647	-0.3	0.553935	-0.57	0.445599	-0.03	0.885681	-0.25	0.282697	0.54	0.267143	-1.23	0.162355
PDGFA	XM_005548950.1:415	Endogenous	mRNA	0		0		0		-0.37	0.42265	0	0.355918	0		0		-0.37	0.42265
PDGFB	XM_005567244.1:2051	Endogenous	mRNA	0.74	0.00127531	0.57	0.0619583	0.02	0.968873	-0.56	0.156411	0.17	0.307303	0.11	0.738631	0.63	0.340641	-0.62	0.136351
PDGFRB	XM_005558242.1:2141	Endogenous	mRNA	-0.44	0.0540343	0.16	0.761658	0.11	0.856613	-0.34	0.481031	0.81	0.0155886	0.37	0.241181	-0.06	0.870777	0.57	0.213974
PECAM1	XM_005584700.1:1356	Endogenous	mRNA	0.05	0.66393	0.55	0.118068	0.24	0.43107	0.59	0.203039	0.09	0.514838	-0.4	0.273086	-0.16	0.572388	0.22	0.595916
PIGR	XM_001083307.2:2166	Endogenous	mRNA	0		0		0		-0.31	0.42265	0		0		0		-0.31	0.42265
PIK3C2G	XM_002807975.1:2245	Endogenous	mRNA	0		0		0		-0.51	0.42265	0		0		0		-0.51	0.42265
PLA2G2A	XM_005544567.1:484	Endogenous	mRNA	0.3	0.42265	0		0		-0.58	0.42265	0		0		0.19	0.355918	-0.58	0.42265
PLA2G2E	XM_001094364.1:366	Endogenous	mRNA	0		0		0		-0.17	0.42265	0		0		0		-0.17	0.42265
PLA2G4A	XM_005540257.1:711	Endogenous	mRNA	0.53	0.045067	0.5	0.0209932	0.24	0.650884	-0.59	0.227394	-0.09	0.730376	-0.28	0.325577	-0.28	0.497484	-1.21	0.0579189
PLA2G6	XM_002798388.1:2066	Endogenous	mRNA	0.37	0.231732	0.58	0.431231	0.48	0.244178	0.04	0.744802	-0.05	0.373901	-0.2	0.48368	0.22	0.388681	-0.06	0.39083
PLAU	XM_005565444.1:1078	Endogenous	mRNA	1.27	0.0365468	0.8	0.0947465	0.94	0.177524	-0.17	0.704391	0.12	0.423486	-0.07	0.857693	0.01	0.983626	-0.61	0.0357196
PLAUR	XM_001106634.2:532	Endogenous	mRNA	0.9	0.35608	1.45	0.0951349	1.63	0.29777	-0.21	0.750518	0.13	0.791489	0.14	0.798987	0.17	0.655312	-1.01	0.0271394
PLCB1	XM_001116017.1:715	Endogenous	mRNA	0.03	0.839551	-0.24	0.630542	-0.28	0.345157	0.01	0.962992	-0.01	0.953362	-0.41	0.302125	-0.17	0.572911	0.41	0.0985898
PMCH	XM_005572033.1:578	Endogenous	mRNA	0.05	0.544734	0		1.65	0.0598253	-0.61	0.353441	-0.02	0.373901	0		0.25	0.315293	-0.61	0.353441
PML	NM_001042434.1:441	Endogenous	mRNA	-0.33	0.33936	0.63	0.017631	1.05	0.0302695	-0.15	0.581208	-0.2	0.580782	-0.08	0.705658	0.23	0.185904	-0.7	0.00398116
POU2F2	XM_002808195.1:1136	Endogenous	mRNA	-0.74	0.0114546	-0.17	0.525983	-0.9	0.237538	-0.56	0.149088	-0.11	0.621243	0.01	0.972603	-0.86	0.0856797	0.19	0.547866
PPARG	NM_001032860.1:980	Endogenous	mRNA	0		0		0		-0.49	0.282478	0		0		0.39	0.355918	-0.49	0.282478
PPP1R12B	XM_001106168.2:540	Endogenous	mRNA	-0.33	0.280837	0.08	0.699508	0.01	0.981462	-0.33	0.378864	0.13	0.607924	-0.37	0.191337	-0.3	0.432128	-0.3	0.414517
PRDM1	XM_001087708.2:775	Endogenous	mRNA	0.3	0.193754	0.69	0.0674102	0.82	0.0364426	0.09	0.717834	0.02	0.920346	-0.19	0.612914	-0.12	0.486265	-0.46	0.156676
PRF1	XM_005565623.1:1621	Endogenous	mRNA	-0.97	0.061431	-1.3	0.302301	-0.31	0.694726	0.78	0.163819	0.2	0.667073	0.1	0.797823	-0.07	0.796291	0.31	0.527112
PRG2	XM_005577863.1:437	Endogenous	mRNA	0		0		0		-0.35	0.695585	0.28	0.355918	0		0		-0.89	0.316021
PRKCA	XM_005584740.1:2902	Endogenous	mRNA	-0.66	0.0766514	-0.54	0.264127	0.05	0.813921	-1.02	0.136732	-0.28	0.310931	-0.53	0.0411885	-0.74	0.0530443	-0.84	0.182063
PRKCB	XM_001095880.2:1530	Endogenous	mRNA	0.25	0.117581	0.97	0.0146196	1.27	0.0959249	0.37	0.481895	-0.03	0.733843	-0.6	0.0988722	-0.33	0.283086	-0.59	0.10279
PRKCD	XM_001083320.1:1715	Endogenous	mRNA	0.16	0.35736	0.42	0.0753536	0.52	0.123434	0.08	0.850498	-0.14	0.468206	0.12	0.425239	-0.72	0.225463	-0.13	0.537614
PSMB10	XM_005592304.1:741	Endogenous	mRNA	-0.16	0.429287	0.19	0.10693	0.16	0.141156	0.9	0.00905743	0.04	0.874154	-0.17	0.126374	-0.03	0.826866	0.39	0.0517601
PSMB5	NM_001260845.1:646	Endogenous	mRNA	-0.19	0.403713	0.28	0.0167941	-0.32	0.124333	0.03	0.888368	0.02	0.888682	0.02	0.812519	0.51	0.0603581	0.05	0.43441
PSMB7	XM_001083368.2:380	Endogenous	mRNA	-0.37	0.105738	0.11	0.641667	-0.15	0.347863	0.72	0.177992	0.15	0.243194	-0.06	0.523624	-0.03	0.824251	0.18	0.206151
PSMB8	XM_005553359.1:807	Endogenous	mRNA	0.32	0.0565787	0.58	0.0501356	0.72	0.0639219	0.73	0.129205	0.13	0.484751	-0.25	0.301751	-0.19	0.541808	-0.3	0.446685
PSMB9	NM_001283167.1:407	Endogenous	mRNA	0.77	0.0373852	0.74	0.0221297	0.84	0.0946272	0.7	0.11879	0.24	0.426553	-0.15	0.58935	-0.27	0.238209	-0.28	0.432344
PSMC2	XM_005550431.1:982	Endogenous	mRNA	-0.59	0.166581	-0.09	0.711279	-0.32	0.0915399	0.2	0.567943	-0.02	0.888409	0.11	0.405257	0.11	0.496845	0.11	0.600325
PSMD7	XM_001102147.2:170	Endogenous	mRNA	-0.06	0.572023	-0.03	0.670372	-0.04	0.750038	0.14	0.502232	-0.03	0.816299	-0.29	0.013559	-0.1	0.425695	-0.37	0.101403
PTAFR	XM_005544241.1:1072	Endogenous	mRNA	0.62	0.12137	1.54	0.0183063	2.52	0.0497787	1.3	0.247168	-0.49	0.0635906	-0.36	0.565931	0.4	0.416578	-0.04	0.960171
PTGDR2	XM_005577702.1:802	Endogenous	mRNA	-0.1	0.77596	-0.07	0.373901	0		-0.41	0.42265	0.09	0.80594	-0.05	0.534667	0.11	0.355918	-0.35	0.490275
PTGER1	XM_005588249.1:1024	Endogenous	mRNA	0		0		0		0		0		0		0		0
PTGER2	XM_005561261.1:1979	Endogenous	mRNA	0.29	0.184165	0.84	0.299589	0.99	0.0953388	-0.47	0.268733	0.05	0.259625	0.2	0.419079	0.75	0.0701693	-0.73	0.140654
PTGER3	XM_005543034.1:514	Endogenous	mRNA	0		0		0		-0.37	0.42265	0		0		0		-0.37	0.42265
PTGER4	XM_005556783.1:2355	Endogenous	mRNA	-0.29	0.44746	0.09	0.716725	0.08	0.822715	-0.12	0.820549	-0.17	0.467336	-0.26	0.317767	-0.21	0.511966	-0.69	0.273634
PTGFR	XM_005542941.1:1071	Endogenous	mRNA	-0.04	0.373901	-0.21	0.256239	-0.01	0.974585	-0.95	0.342195	0.13	0.357577	-0.04	0.868974	-0.03	0.923566	-0.94	0.348037
PTGIR	XM_005589661.1:920	Endogenous	mRNA	0.15	0.579354	0.47	0.111396	0.13	0.730266	-0.88	0.0995263	0.06	0.732988	-0.11	0.712358	0.29	0.326042	-0.58	0.182395
PTGS1	XM_005580874.1:1122	Endogenous	mRNA	-0.17	0.743563	0.01	0.9826	0.42	0.244926	-1.29	0.0631229	0.3	0.418043	0.07	0.827221	0.07	0.901552	-0.25	0.585605
PTGS2	XM_001107538.2:1343	Endogenous	mRNA	0.84	0.172013	1.67	0.0123297	1.78	0.0211556	-1.33	0.183893	-0.59	0.164894	0.08	0.899896	0.76	0.283614	-1.93	0.0750249
PTK2	XM_001093060.2:843	Endogenous	mRNA	-0.31	0.271368	-0.35	0.122404	-0.29	0.291459	-1.46	0.10798	-0.24	0.340196	-0.12	0.677902	-0.87	0.157812	-0.08	0.899765
PTPN2	XM_005587248.1:320	Endogenous	mRNA	-0.39	0.200451	0.97	0.00802955	1.17	0.151744	0.27	0.251513	-0.02	0.852698	-0.06	0.815183	-0.42	0.515969	-0.39	0.114397
PTPN22	XM_005542274.1:2386	Endogenous	mRNA	-0.7	0.0574288	-0.82	0.0301931	0.02	0.915164	-0.07	0.867358	0.3	0.415308	-0.01	0.962847	0.15	0.398764	0.22	0.426606
PTPN6	XM_005569995.1:662	Endogenous	mRNA	-0.09	0.770321	0.21	0.518472	0.55	0.362292	0.02	0.975671	-0.16	0.477655	-0.11	0.444479	0.43	0.279609	0.34	0.570164
PTPRC	XM_005540333.1:1225	Endogenous	mRNA	-0.03	0.892126	0.09	0.708022	0.46	0.144815	0.07	0.767887	0.02	0.887709	-0.24	0.148121	-0.29	0.27792	-0.04	0.831601
PYCARD	XM_005591734.1:888	Endogenous	mRNA	-0.08	0.822614	0.82	0.00080155	0.64	0.183868	0.98	0.00427212	-0.05	0.759275	-0.01	0.966228	0.07	0.779064	0.22	0.300575
RAC1	NM_001283802.1:1072	Endogenous	mRNA	0.17	0.265916	0.39	0.00664732	-0.03	0.857975	-0.03	0.829434	-0.18	0.200491	-0.14	0.211956	-0.3	0.146134	-0.03	0.86487
RAF1	XM_005547856.1:2271	Endogenous	mRNA	0.49	0.0867998	0.59	0.203709	0.91	0.081104	-0.06	0.886899	-0.26	0.294184	-0.06	0.855161	-0.27	0.626789	-0.5	0.214228
RAG1	XM_001084631.2:2180	Endogenous	mRNA	0.13	0.471918	0		0		-1.11	0.276204	-0.02	0.373901	0		0		-1.11	0.276204
RAG2	XM_005578160.1:851	Endogenous	mRNA	0		0		0		-0.71	0.338016	0		0		0		-0.71	0.338016
RAPGEF2	XM_001093090.2:3725	Endogenous	mRNA	0.21	0.531424	0.31	0.521538	0.89	0.0919509	-1.35	0.0551955	0.08	0.39859	-0.12	0.624362	0.36	0.339848	-1.33	0.0560526
RARRES3	XM_001118373.2:324	Endogenous	mRNA	-0.94	0.222315	-0.29	0.473821	-0.23	0.547114	0.34	0.348739	0.69	0.100173	-0.27	0.563414	-0.23	0.524392	-0.21	0.500575
RELA	XM_005577248.1:1689	Endogenous	mRNA	-0.08	0.667806	0.6	0.140242	0.67	0.203603	-0.31	0.468393	-0.19	0.242913	0.09	0.735627	-0.2	0.557598	-0.47	0.272601
RELB	XM_001104559.2:724	Endogenous	mRNA	0.19	0.422869	0.54	0.078234	1.17	0.0788935	0.36	0.0502348	0.06	0.814632	0.03	0.912114	-0.29	0.587153	-0.13	0.287983
REPS1	XM_005551982.1:1536	Endogenous	mRNA	-0.25	0.203963	-0.11	0.460205	0.21	0.43269	-0.09	0.785729	0.13	0.509762	-0.12	0.451143	-0.37	0.401554	-0.22	0.506051
RHOA	XM_001094831.2:315	Endogenous	mRNA	-0.03	0.872175	0.29	0.0969157	0.08	0.582304	0.4	0.00058139	-0.04	0.702818	0	0.973186	-0.03	0.851235	0.15	0.0486787
RIPK1	XM_005554158.1:1545	Endogenous	mRNA	0.02	0.908293	0.32	0.0304971	0.31	0.132915	0.03	0.831955	-0.02	0.878872	-0.1	0.545683	0.03	0.778837	-0.13	0.349244
RIPK2	XM_005563661.1:895	Endogenous	mRNA	0.28	0.197581	0.76	0.0748269	0.71	0.208403	0.29	0.61708	-0.13	0.547484	-0.29	0.457466	-0.47	0.344976	-0.67	0.188323
RNASEL	XM_005540173.2:2022	Endogenous	mRNA	0.56	0.082511	0.76	0.0578764	1.09	0.0229559	-0.37	0.466038	0.3	0.252543	-0.44	0.283979	-0.22	0.641439	-0.92	0.0626711
ROCK2	XM_005576551.1:4211	Endogenous	mRNA	0.3	0.140804	0.21	0.376379	0.53	0.0458811	-0.85	0.04417	0.28	0.0802693	-0.58	0.0459405	-0.07	0.659917	-0.74	0.0515807
RORC	XM_002801778.1:1471	Endogenous	mRNA	0		0		0		-0.53	0.42265	0		0		0		-0.53	0.42265
RPS6KA5	XM_001088246.2:1243	Endogenous	mRNA	-0.02	0.917113	-0.31	0.369936	0.89	0.146242	-0.14	0.735705	-0.07	0.631412	-0.16	0.408688	-0.14	0.834763	-0.16	0.673634
RRAD	XM_005592186.1:461	Endogenous	mRNA	0.28	0.42265	-0.07	0.373901	0		0		0		-0.07	0.373901	0.31	0.355918	0
RUNX1	XM_005548734.1:611	Endogenous	mRNA	-0.05	0.786567	0.12	0.736074	0.36	0.375496	-0.15	0.638831	-0.14	0.331978	-0.34	0.112611	-0.55	0.276994	-0.39	0.0632875
S100A8	XM_005541787.1:236	Endogenous	mRNA	1.06	0.206129	1.41	0.0153874	1.45	0.078312	0.08	0.885982	-0.06	0.913742	0	0.995817	-0.38	0.413361	-2.46	0.00012001
S100A9	XM_005541789.1:223	Endogenous	mRNA	1.06	0.16658	1.44	0.00315977	1.58	0.0621624	0.21	0.738282	-0.22	0.677195	-0.07	0.893876	-0.44	0.36928	-2.29	0.00193358
S1PR1	XM_005542570.1:1899	Endogenous	mRNA	-0.8	0.0653861	-0.44	0.0726312	-0.21	0.716881	-0.2	0.122716	-0.01	0.987306	-0.23	0.167322	-0.34	0.13704	0.1	0.541617
SELE	XM_005539941.1:1616	Endogenous	mRNA	0		0		-0.01	0.373901	-0.74	0.257287	0		0		0.18	0.374415	-0.74	0.257287
SELL	XM_005539939.1:626	Endogenous	mRNA	0.67	0.0335382	1.03	0.0334357	1.52	0.0339103	-0.12	0.895343	-0.17	0.501398	-0.49	0.295304	-0.34	0.501222	-1.05	0.18748
SELPLG	XM_005572152.1:1151	Endogenous	mRNA	0.53	0.118634	0.77	0.0333471	1.18	0.0340562	0.2	0.570249	0.1	0.60288	0.18	0.602458	0.2	0.556421	-0.2	0.42486
SERPING1	XM_001092271.2:1235	Endogenous	mRNA	0		-0.09	0.866324	-0.08	0.898997	-0.5	0.598565	0		-0.38	0.592463	-0.47	0.575449	-1.97	0.0190692
SH2D1A	NM_001032837.1:135	Endogenous	mRNA	-0.64	0.191949	-1.01	0.209128	-0.24	0.347301	0.54	0.527191	0.32	0.278393	-0.56	0.168468	-0.77	0.179363	0.57	0.111894
SHC1	XM_005541642.1:2414	Endogenous	mRNA	-0.16	0.120165	0.32	0.0538907	-0.03	0.879391	0.07	0.797833	-0.11	0.420684	-0.33	0.0917824	-0.39	0.414555	-0.06	0.828043
SIGIRR	XM_005576724.1:1856	Endogenous	mRNA	-0.64	0.279131	-0.2	0.414802	-0.5	0.327254	0	0.996357	-0.02	0.94675	-0.06	0.794664	0.18	0.42594	0.08	0.741223
SIGLEC1	XM_005568446.2:2406	Endogenous	mRNA	-0.12	0.373901	0.82	0.0165975	1.24	0.113405	-0.97	0.0614087	-0.02	0.889515	-0.32	0.219542	0.71	0.0133813	-0.96	0.0233619
SIRPA	XM_015457667.1:1451	Endogenous	mRNA	0.34	0.0679887	0.75	0.0830884	0.68	0.245859	0.54	0.31708	-0.19	0.424895	0.35	0.299969	0.12	0.699965	0.42	0.3281
SKI	XM_001086434.1:222	Endogenous	mRNA	-0.16	0.604461	0.15	0.801567	-0.61	0.255078	-0.29	0.18331	-0.42	0.195029	0.65	0.0448058	-0.12	0.769199	0.04	0.825987
SLAMF1	XM_001117605.2:526	Endogenous	mRNA	-0.81	0.0437029	-1.1	0.0678825	-0.45	0.541865	-0.42	0.458919	-0.04	0.874569	-0.66	0.109119	-0.36	0.56366	-0.46	0.170836
SLAMF6	XM_005541247.1:658	Endogenous	mRNA	-0.64	0.0188114	-0.62	0.435389	-0.22	0.475552	-0.22	0.580059	0.17	0.532784	-0.18	0.430597	-0.6	0.171705	0.18	0.41133
SLAMF7	XM_001117618.2:1032	Endogenous	mRNA	-0.8	0.0307966	-0.15	0.776362	-1.06	0.261305	0.3	0.571986	-0.15	0.631533	-0.44	0.263587	-0.67	0.201955	0.23	0.470539
SLC2A1	XM_005543699.1:2110	Endogenous	mRNA	0.26	0.369514	0.52	0.193523	0.26	0.650672	-0.53	0.281975	0.15	0.256328	0.35	0.339037	0.39	0.402035	-0.39	0.436459
SMAD2	XM_005586756.1:1085	Endogenous	mRNA	-0.31	0.0450252	-0.26	0.0299691	0.04	0.830472	0.29	0.130947	-0.19	0.176594	-0.14	0.207707	-0.05	0.644303	0.19	0.0125515
SMAD3	XM_005559876.1:1523	Endogenous	mRNA	-0.82	0.0490472	-0.15	0.620841	-0.27	0.321735	-0.32	0.080404	0.1	0.7658	-0.15	0.503103	0.07	0.737474	-0.12	0.307134
SMAD5	XM_005557849.1:212	Endogenous	mRNA	0.07	0.788844	0.39	0.0459222	-0.38	0.316382	-0.6	0.269694	0.32	0.258343	-0.15	0.45892	0.15	0.751597	-0.47	0.361267
SMAD7	XM_005586745.1:1886	Endogenous	mRNA	0.03	0.871769	0.35	0.195042	0.73	0.226056	-0.26	0.471979	-0.06	0.699174	-0.81	0.0296457	-0.28	0.523582	-0.46	0.147286
SMPD3	XM_005592346.1:1643	Endogenous	mRNA	-0.12	0.746994	0		0		-0.78	0.249467	-0.28	0.502021	0.02	0.270888	0		-0.4	0.503938
SOCS1	XM_005591262.1:760	Endogenous	mRNA	-0.34	0.344728	0.66	0.190567	0.92	0.10567	0.14	0.828575	-0.21	0.376379	-0.36	0.474078	-1.15	0.165789	-1.32	0.0146892
SOCS3	NM_001194326.1:599	Endogenous	mRNA	0.74	0.224369	1.87	0.0311439	1.69	0.0336678	-0.14	0.864672	-0.29	0.441167	-0.19	0.818936	-0.1	0.848297	-2.01	0.0603545
SPP1	XM_001093307.2:100	Endogenous	mRNA	0.21	0.229123	0		-0.11	0.373901	0		0.02	0.355918	0.02	0.355918	-0.11	0.373901	0
SRC	XM_005568964.1:1080	Endogenous	mRNA	0.75	0.0511068	0.26	0.492479	0.02	0.951901	-0.69	0.123992	0.25	0.414715	0.36	0.0606097	0.64	0.0712256	0.03	0.913916
STAT1	NM_001261614.1:1598	Endogenous	mRNA	0.07	0.875944	0.05	0.811974	0.19	0.50939	0.3	0.269605	0.12	0.790614	-0.29	0.0829478	-0.25	0.236578	-0.38	0.0668642
STAT2	XM_001115072.2:2435	Endogenous	mRNA	0.05	0.897949	0.61	0.0829195	1	0.115362	0.44	0.458086	-0.23	0.589323	-0.47	0.180993	-0.4	0.331242	-0.58	0.200163
STAT3	XM_005584241.1:1000	Endogenous	mRNA	0.57	0.0686234	0.63	0.0426362	0.65	0.0737501	-0.03	0.939551	-0.08	0.693602	-0.3	0.200367	-0.34	0.227863	-0.5	0.0697234
STAT4	XM_001082561.2:2220	Endogenous	mRNA	-0.86	0.044436	-0.63	0.0976302	-0.05	0.82514	-0.4	0.296071	0.19	0.583334	-0.36	0.286323	-0.43	0.349346	-0.27	0.419678
STAT5A	XM_001109557.2:2414	Endogenous	mRNA	0.33	0.373859	0.53	0.23249	0.63	0.218286	0.32	0.358976	0.02	0.87576	-0.2	0.278825	-0.12	0.374041	0.05	0.807315
STAT5B	XM_001109317.2:255	Endogenous	mRNA	0.63	0.073209	0.66	0.0997781	1.03	0.0715705	-0.02	0.96274	-0.15	0.457129	-0.15	0.631581	-0.26	0.559282	-0.42	0.362233
STAT6	XM_005571286.1:1881	Endogenous	mRNA	-0.13	0.332928	0.22	0.0179882	0.04	0.790372	0.24	0.310758	-0.19	0.146387	-0.14	0.205606	-0.22	0.179267	0.06	0.725304
SYK	XM_005582224.1:1575	Endogenous	mRNA	0.56	0.179129	0.63	0.0370165	0.77	0.205998	0.2	0.617025	-0.25	0.430218	-0.24	0.423608	-0.13	0.640478	-0.39	0.203905
SYT17	XM_005591356.1:1387	Endogenous	mRNA	0		0		0		0		0		0		0		0
TAGAP	XM_005551523.1:931	Endogenous	mRNA	0.21	0.397042	0.27	0.326512	0.88	0.0768609	0.1	0.871216	-0.21	0.343321	-0.32	0.200352	-0.36	0.377999	-0.08	0.858839
TAL1	XM_005543455.1:3194	Endogenous	mRNA	0.43	0.32604	-0.63	0.0338237	0.15	0.844202	-0.72	0.0123203	0.15	0.710122	-0.02	0.944486	-0.28	0.540722	0.27	0.190361
TAP1	XM_005553361.1:970	Endogenous	mRNA	0.33	0.10042	0.71	0.0538353	0.97	0.0482212	0.32	0.468592	-0.03	0.877279	-0.16	0.613021	-0.28	0.459744	-0.52	0.25142
TAP2	XM_002803985.1:555	Endogenous	mRNA	-0.3	0.289733	0.58	0.0181579	0.7	0.180604	0.25	0.445047	-0.37	0.212802	-0.09	0.698236	-0.39	0.525633	-0.34	0.313768
TAPBP	XM_005553311.1:1042	Endogenous	mRNA	-0.14	0.300901	0.21	0.263035	0.69	0.0241024	0.63	0.0269309	-0.16	0.262948	-0.3	0.107201	-0.05	0.843206	0.16	0.350463
TARP	XM_015133689.1:350	Endogenous	mRNA	-1.2	0.0686179	-1.21	0.0973472	-0.61	0.175287	-0.25	0.680168	0.63	0.159597	0.11	0.760003	0.32	0.476779	0.74	0.125861
TBK1	XM_001116924.2:1385	Endogenous	mRNA	-0.06	0.408527	0.31	0.171998	0.71	0.0525295	-0.18	0.711994	-0.25	0.165388	-0.24	0.35508	-0.61	0.303841	-0.52	0.296038
TBX21	XM_005583510.1:744	Endogenous	mRNA	-0.91	0.0128931	-0.64	0.0615168	-0.71	0.231837	0.38	0.640517	0.12	0.724709	-0.08	0.744224	-0.21	0.437813	0.8	0.175328
TBXA2R	XM_005587515.1:443	Endogenous	mRNA	0.08	0.83049	0		0.35	0.340913	-0.67	0.00732222	0	0.987659	0	0.355918	0.33	0.189473	-0.41	0.092961
TCF4	XM_005586613.1:2123	Endogenous	mRNA	-0.89	0.056499	-0.64	0.0467562	0.03	0.938607	-1.06	0.0529213	-0.22	0.547192	-0.62	0.0980419	-0.74	0.078317	-0.5	0.118039
TCF7	XM_005595987.1:820	Endogenous	mRNA	-0.98	0.114841	-0.73	0.0259964	-0.21	0.680039	-0.58	0.292316	-0.21	0.596165	-0.19	0.478757	-0.15	0.720231	0.19	0.689313
TFRC	XM_005545258.1:2141	Endogenous	mRNA	-0.04	0.848286	-1.01	0.0763111	0.52	0.0924345	0.24	0.143502	0.2	0.307418	-0.44	0.0923299	-0.4	0.208767	0.53	0.00199468
TGFB1	XM_005589339.1:1170	Endogenous	mRNA	-0.06	0.547431	-0.01	0.934096	0.07	0.782359	0.6	0.192102	0.27	0.0912512	0.08	0.502231	0.05	0.759445	0.83	0.108977
TGFB2	XM_005540874.1:1913	Endogenous	mRNA	0.33	0.0325435	0.71	0.0279033	0.54	0.167972	-1.14	0.133231	0.22	0.293808	0.21	0.372515	0.06	0.854055	-1.02	0.155295
TGFB3	XM_005561843.1:1701	Endogenous	mRNA	0		-0.13	0.373901	0		-0.11	0.42265	0		-0.13	0.373901	0.2	0.355918	-0.11	0.42265
TGFBI	XM_005557841.1:1261	Endogenous	mRNA	-0.01	0.965923	0.48	0.155205	-0.69	0.0822446	-0.15	0.564431	0.06	0.772878	0.16	0.554216	0.85	0.0580379	0.91	0.0111305
TGFBR1	XM_001112590.2:281	Endogenous	mRNA	0.34	0.0882813	-0.22	0.333463	0.46	0.228925	0.12	0.813735	-0.44	0.113174	-0.04	0.813007	-0.19	0.535698	0.02	0.944081
TGFBR2	XM_005545564.1:1761	Endogenous	mRNA	0.26	0.412537	0.63	0.0462845	0.77	0.144945	-0.27	0.401296	-0.13	0.305603	-0.44	0.152697	-0.27	0.355254	-0.32	0.243603
THBS1	XM_001093770.2:2670	Endogenous	mRNA	0.58	0.168886	0.51	0.19263	0.34	0.412546	0.07	0.930188	0.49	0.276642	1.1	0.00756622	0.33	0.502376	0.52	0.534879
THY1	XM_005579921.1:490	Endogenous	mRNA	-0.15	0.430586	-0.16	0.793909	0.26	0.535766	0.66	0.250782	0.04	0.834151	-0.17	0.586051	0.42	0.419168	0.18	0.629284
TICAM1	NM_001287328.1:1134	Endogenous	mRNA	0.29	0.197503	0.12	0.795069	0.36	0.42265	-0.46	0.215345	0		0.02	0.932672	0		-0.46	0.215345
TIGIT	XM_005548101.1:411	Endogenous	mRNA	-0.25	0.496974	-0.43	0.0927367	-0.26	0.302419	0.7	0.268573	0.57	0.127472	0.02	0.922301	-0.93	0.0319057	0.53	0.295463
TIRAP	NM_001130435.1:155	Endogenous	mRNA	0.27	0.109407	0.2	0.365627	0.39	0.431722	-0.32	0.214896	0.01	0.949705	-0.42	0.190406	-0.2	0.723261	-0.49	0.0903878
TLR1	NM_001130424.1:487	Endogenous	mRNA	0.92	0.0307227	0.91	0.0241761	1.33	0.0545095	0	0.994896	-0.42	0.187247	-0.83	0.048166	-0.39	0.247179	-1.02	0.108874
TLR2	NM_001130425.1:40	Endogenous	mRNA	1.1	0.0135514	0.7	0.0965837	1.64	0.0260724	-0.79	0.457595	-0.14	0.695139	-0.5	0.270988	-0.61	0.334809	-1.25	0.193013
TLR3	NM_001036685.1:1641	Endogenous	mRNA	-0.07	0.373901	-0.36	0.62628	0.57	0.412768	-1.59	0.215676	-0.07	0.373901	-0.18	0.783995	-0.27	0.758476	-1.51	0.23208
TLR4	NM_001037092.1:2100	Endogenous	mRNA	1.1	0.0149404	0.88	0.026379	1.41	0.0493571	-0.52	0.543119	-0.06	0.832098	-0.4	0.28324	-0.07	0.871765	-1.24	0.136147
TLR5	NM_001130429.1:2215	Endogenous	mRNA	0.51	0.561741	0.72	0.287292	1.26	0.202308	-0.8	0.393727	0.05	0.860264	-0.46	0.378373	0.14	0.854923	-1.65	0.0321913
TLR6	NM_001130430.1:123	Endogenous	mRNA	0.87	0.0570577	0.86	0.0261748	1.16	0.0407868	-0.57	0.539393	-0.21	0.573476	-0.38	0.354343	-0.29	0.5485	-1.08	0.24576
TLR7	NM_001130426.1:55	Endogenous	mRNA	-0.15	0.358209	-0.6	0.0951341	-0.28	0.347058	-0.46	0.372557	-0.15	0.365065	-0.84	0.0418789	-0.14	0.650441	-0.46	0.372557
TLR8	NM_001130427.1:120	Endogenous	mRNA	0.76	0.0969268	0.24	0.34152	0.78	0.231559	-0.3	0.692207	-0.03	0.919044	-0.24	0.274714	0.14	0.51785	-0.3	0.183619
TLR9	NM_001130431.1:839	Endogenous	mRNA	0		-0.05	0.373901	0		-0.69	0.348245	0.02	0.355918	-0.05	0.373901	0		-0.69	0.348245
TMEM173	XM_005557935.1:904	Endogenous	mRNA	0.21	0.367946	0.79	0.0429893	0.75	0.104672	0.51	0.0756837	-0.32	0.0933467	-0.41	0.049561	0.3	0.046023	-0.25	0.249246
TNF	NM_001047149.1:195	Endogenous	mRNA	-0.09	0.77294	0.2	0.487754	0.49	0.112132	0.09	0.778967	-0.14	0.547863	-0.6	0.0570278	-0.47	0.14291	-0.31	0.243764
TNFAIP3	NM_001283816.1:1043	Endogenous	mRNA	0.11	0.478947	0.45	0.0116492	1.17	0.0965306	-0.31	0.395053	0.1	0.51143	-0.27	0.158412	-0.6	0.326789	-0.46	0.239083
TNFAIP6	XM_001083111.2:166	Endogenous	mRNA	1.69	0.0811089	1.18	0.032823	1.48	0.0516538	-0.89	0.541075	-0.49	0.502675	-0.42	0.535953	-0.87	0.299401	-3.13	0.0650857
TNFRSF11A	XM_005586643.1:1136	Endogenous	mRNA	0.1	0.42265	0.32	0.42265	0		-0.43	0.42265	0.05	0.355918	0		0.21	0.355918	-0.43	0.42265
TNFRSF13B	XM_005582995.1:465	Endogenous	mRNA	0		0.2	0.603777	0.39	0.253249	-0.34	0.569828	0.02	0.355918	-0.05	0.741281	0.04	0.434297	-0.55	0.36489
TNFRSF13C	XM_001101623.2:356	Endogenous	mRNA	-0.88	0.055394	-0.53	0.212689	0.31	0.293988	-0.95	0.00917772	-0.35	0.35967	-0.1	0.729988	-0.65	0.0610306	-1.17	0.00407979
TNFRSF14	NM_001043357.1:107	Endogenous	mRNA	0.13	0.656886	0.25	0.0445613	0.47	0.268312	0.51	0.0178434	-0.09	0.709957	0.14	0.359087	-0.11	0.796619	0.37	0.0360142
TNFRSF17	XM_001106826.2:204	Endogenous	mRNA	0.17	0.43271	0		0.33	0.42265	-0.73	0.469898	0.33	0.0531147	0.06	0.355918	0.6	0.125811	-0.39	0.450167
TNFRSF18	XM_005545123.2:503	Endogenous	mRNA	-0.06	0.373901	0		0.28	0.350474	0.36	0.676719	0.2	0.18369	0.37	0.0684603	0.24	0.438886	-0.38	0.522132
TNFRSF1B	XM_001105753.2:840	Endogenous	mRNA	0.31	0.212792	0.62	0.0399405	0.98	0.0725544	0.32	0.130244	-0.1	0.344203	-0.2	0.408467	0.02	0.949071	0.39	0.0803287
TNFRSF4	XM_005545122.1:233	Endogenous	mRNA	0.19	0.362309	0.9	0.0111555	0.37	0.363815	-0.54	0.251837	0.13	0.354846	0.13	0.564297	0.35	0.356379	-0.64	0.190561
TNFRSF8	XM_001118873.2:1412	Endogenous	mRNA	0		0.24	0.42265	0		0		0		0.13	0.355918	0		0
TNFRSF9	XM_001096166.2:295	Endogenous	mRNA	0		0		0		-0.57	0.27371	0		0		0		-0.57	0.27371
TNFSF10	NM_001266034.1:115	Endogenous	mRNA	0.2	0.457992	0.27	0.22474	0.93	0.151922	-0.22	0.341648	0.05	0.876267	-0.15	0.593529	0.22	0.64345	-0.29	0.114814
TNFSF11	XM_005585744.1:621	Endogenous	mRNA	0.05	0.544734	-0.03	0.928335	0.4	0.457134	-0.03	0.926162	-0.02	0.373901	-0.59	0.0284338	0.74	0.102251	-0.2	0.42265
TNFSF12	NM_001205135.1:280	Endogenous	mRNA	0.09	0.613172	0.46	0.0765118	0.41	0.496267	-0.1	0.443575	0.02	0.944459	0.31	0.152883	-0.44	0.273691	0.18	0.218423
TNFSF13	XM_005582760.2:625	Endogenous	mRNA	0.39	0.169274	0.75	0.0713329	-0.13	0.778574	0.46	0.195326	0.03	0.897067	-0.06	0.739943	0.32	0.374697	-0.02	0.962524
TNFSF13B	XM_005586224.1:906	Endogenous	mRNA	0.61	0.194565	0.75	0.0473992	1.06	0.0939937	-0.06	0.906372	0.24	0.567747	-0.23	0.489558	-0.09	0.798584	-0.62	0.171932
TNFSF14	XM_015122635.1:389	Endogenous	mRNA	0.99	0.117836	0.8	0.181699	1.15	0.27554	-0.3	0.675628	-0.13	0.468834	0.19	0.528604	-0.1	0.837273	-0.99	0.0304949
TNFSF15	NM_001194132.1:495	Endogenous	mRNA	0.15	0.432609	0.26	0.542293	0.35	0.4614	-1.15	0.292659	0	0.373901	0.07	0.662195	0.71	0.141128	-1.15	0.292659
TNFSF18	XM_005540011.2:1189	Endogenous	mRNA	0		0		0.94	0.213117	-0.61	0.42265	0		0		0		-0.61	0.42265
TNFSF4	XM_005540021.1:1004	Endogenous	mRNA	0.35	0.0862688	0.38	0.518004	0.82	0.195151	-1.01	0.0980085	-0.14	0.331266	0.2	0.335735	0.33	0.0926035	-1.07	0.0901624
TNFSF8	XM_005580959.1:769	Endogenous	mRNA	-0.08	0.513765	0.09	0.784096	0.91	0.203159	-0.9	0.0816597	-0.23	0.174194	-0.42	0.187691	-0.84	0.27855	-0.54	0.204968
TOLLIP	XM_005576837.1:609	Endogenous	mRNA	0.71	0.00333611	1.12	0.00296198	1.21	0.0518478	0.22	0.584301	0.23	0.300757	0.21	0.547679	0.75	0.0209685	-0.99	0.0239627
TP53	XM_005582787.1:1006	Endogenous	mRNA	-0.44	0.130922	-0.14	0.639294	-0.4	0.502725	-0.17	0.364731	0	0.988217	-0.27	0.316593	-0.39	0.424026	0.06	0.629949
TPSAB1	XM_005590832.2:868	Endogenous	mRNA	0		0		0.12	0.42265	0		0		0		0.32	0.355918	0
TRADD	XM_005592202.1:494	Endogenous	mRNA	0.07	0.854886	0.71	0.0158615	-0.25	0.562094	-0.22	0.1754	0.08	0.75378	0.12	0.603932	0.12	0.834705	-0.28	0.016214
TRAF1	XM_001095862.2:983	Endogenous	mRNA	-0.48	0.163833	0.33	0.353817	-0.01	0.983809	-0.66	0.15283	0.04	0.899	-0.42	0.144279	-0.09	0.831849	-0.4	0.329584
TRAF2	XM_005580376.1:1555	Endogenous	mRNA	-0.06	0.887441	-0.5	0.264749	-0.86	0.111255	-0.64	0.163201	0.08	0.613968	-0.13	0.687546	-0.62	0.145748	-0.6	0.178396
TRAF3	XM_005562258.1:431	Endogenous	mRNA	-0.46	0.252387	-0.29	0.352809	0.04	0.868054	-0.12	0.762362	0.01	0.982287	-0.49	0.153491	-0.77	0.11785	-0.37	0.210015
TRAF4	XM_001107048.2:1637	Endogenous	mRNA	-0.13	0.439438	-0.43	0.407051	0.34	0.386417	-0.1	0.759971	0.2	0.188035	-0.1	0.720694	0.77	0.102818	-0.13	0.0929379
TRAF5	XM_005540752.1:1091	Endogenous	mRNA	-0.45	0.378212	-0.66	0.206985	-0.42	0.577053	-0.07	0.854038	0.38	0.259652	-0.57	0.048968	-0.33	0.549202	0.11	0.443904
TRAF6	XM_005578173.1:1458	Endogenous	mRNA	0.09	0.645302	0.03	0.889321	0.74	0.075094	-1.06	0.150547	-0.12	0.47371	-0.74	0.0275168	-0.66	0.135571	-0.87	0.2156
TREM2	XM_005553065.1:581	Endogenous	mRNA	0		0		0		-0.22	0.42265	0		0		0		-0.22	0.42265
TSLP	XM_005557498.1:1733	Endogenous	mRNA	0		-0.07	0.81034	1.44	0.0792153	-0.95	0.221818	0		-0.17	0.388859	0.01	0.968496	-0.95	0.221818
TWIST2	XM_005574801.1:123	Endogenous	mRNA	0.62	0.275717	0.75	0.202172	0.87	0.296852	-0.29	0.685539	-0.05	0.729377	-0.33	0.478645	-0.77	0.171268	-1.3	0.0603987
TYK2	XM_001101130.2:2645	Endogenous	mRNA	0.07	0.554099	0.06	0.661022	0.02	0.875745	0.18	0.43539	-0.19	0.104738	-0.08	0.502667	-0.01	0.944428	0.08	0.387109
TYROBP	XM_005588917.1:524	Endogenous	mRNA	0.7	0.122776	0.66	0.0298153	0.78	0.179282	0.12	0.833942	-0.26	0.275432	0.17	0.564145	-0.12	0.608149	-0.2	0.661224
UBE2L3	NM_001193593.1:178	Endogenous	mRNA	-0.23	0.052908	-0.03	0.875735	0.05	0.74846	0.24	0.307093	0.04	0.675773	-0.11	0.563446	-0.14	0.480479	-0.18	0.241401
USP9Y	XM_005593318.1:2450	Endogenous	mRNA	-0.18	0.0379019	-0.33	0.00204741	-0.1	0.723472	0.1	0.563365	0	0.961228	-0.19	0.0165921	-0.3	0.191535	0.16	0.092303
VCAM1	XM_005542580.1:955	Endogenous	mRNA	0.06	0.719058	0.14	0.675948	0.93	0.220726	-0.82	0.299375	-0.02	0.838509	0.05	0.79966	-0.22	0.280077	-0.82	0.299375
VTN	XM_005583219.1:1001	Endogenous	mRNA	0		0		0		0		0		0		0		0
XBP1	NM_001190861.1:576	Endogenous	mRNA	0.27	0.461992	0.46	0.23859	0.87	0.0880461	0.08	0.807001	0.09	0.242399	-0.1	0.668592	0.16	0.29484	-0.16	0.475096
XCL1	NM_001032947.1:18	Endogenous	mRNA	-0.01	0.967207	-0.15	0.713846	0.36	0.491964	-0.49	0.377586	0.55	0.0433924	0.28	0.419733	0.21	0.626194	-0.33	0.48942
XCR1	XM_001114260.1:745	Endogenous	mRNA	0.56	0.0747749	1.11	0.00160073	1.14	0.138306	-0.8	0.194428	0.1	0.273329	0.35	0.339365	0.05	0.789535	-0.92	0.1642
ZAP70	XM_005575029.1:1045	Endogenous	mRNA	-0.72	0.151799	-0.57	0.155869	-0.61	0.288442	0.12	0.820168	0.14	0.766783	-0.24	0.395682	-0.28	0.478167	0.53	0.297088
ZBTB16	XM_005579695.1:1968	Endogenous	mRNA	0.24	0.201829	0		-0.04	0.373901	-0.71	0.132286	0.14	0.23601	0.07	0.355918	-0.04	0.373901	-0.71	0.132286
ZEB1	XM_005564912.2:2675	Endogenous	mRNA	-0.17	0.252755	0.12	0.646183	0.08	0.706777	-0.29	0.622684	-0.16	0.267903	-0.34	0.373024	-0.69	0.175037	-0.54	0.391058
ZNF205	XM_005591044.1:604	Endogenous	mRNA	0		0		0.22	0.42265	-0.21	0.42265	0		0		0		-0.21	0.42265
ABCF1	XM_005553641.1:1966	Housekeeping	mRNA	-0.12	0.602308	-0.02	0.913767	-0.34	0.106342	-0.22	0.103451	-0.03	0.895707	-0.25	0.171497	-0.89	0.12495	-0.09	0.386607
ALAS1	XM_005547319.2:851	Housekeeping	mRNA	0.24	0.423267	0.04	0.730235	0.51	0.167636	0.05	0.887754	-0.23	0.307856	-0.16	0.361805	-0.36	0.422727	-0.44	0.0219422
DDX50	XM_005565684.2:1318	Housekeeping	mRNA	0.15	0.830065	-0.43	0.517722	-0.34	0.24881	-0.38	0.261054	-0.06	0.852512	0.03	0.94651	-0.19	0.506177	0.13	0.677921
ERCC3	NM_001287632.1:908	Housekeeping	mRNA	-0.36	0.265883	-0.34	0.082594	-0.59	0.202355	-0.82	0.0573379	-0.01	0.966382	-0.29	0.123088	0	0.992836	-0.56	0.129596
G6PD	XM_005595008.1:1551	Housekeeping	mRNA	0.45	0.0143666	0.69	0.0151296	0.95	0.0878356	0.4	0.234797	-0.12	0.565284	0.28	0.238695	0.53	0.0190461	-0.13	0.171474
GUSB	XM_015447246.1:879	Housekeeping	mRNA	-0.19	0.49658	0.12	0.480582	0.02	0.8921	0.45	0.103729	-0.24	0.111545	-0.41	0.209698	-0.91	0.0619463	-0.52	0.0991715
HDAC3	XM_015452048.1:403	Housekeeping	mRNA	-0.06	0.814679	0	0.970774	0.16	0.541755	0.59	0.073438	0.06	0.753422	-0.45	0.21501	-0.1	0.793035	0.13	0.332217
HPRT1	NM_001283594.1:533	Housekeeping	mRNA	-0.32	0.31112	-0.13	0.503748	-0.06	0.604199	0.03	0.924453	0.24	0.070164	0.13	0.344724	-0.01	0.879154	-0.04	0.854667
OAZ1	NM_001134900.1:345	Housekeeping	mRNA	0.32	0.348902	0.21	0.32218	0.55	0.276183	0.84	0.0146848	-0.04	0.894046	0.3	0.121645	0.06	0.851968	0.92	0.00635273
POLR2A	XM_001118060.2:2605	Housekeeping	mRNA	-0.03	0.672043	0.24	0.134605	0.1	0.518542	0.11	0.744052	-0.2	0.0370975	-0.26	0.0514866	-0.25	0.157264	0.2	0.486665
PPBP	XM_005555081.1:272	Housekeeping	mRNA	1.28	0.0248786	0.32	0.343449	0.14	0.810006	-1.55	0.133965	0.5	0.299225	0.58	0.055181	-0.08	0.860149	-0.06	0.930795
PPIA	NM_001032809.1:108	Housekeeping	mRNA	-0.14	0.182562	0.1	0.764068	0.28	0.34168	0.61	0.376729	0.13	0.29736	-0.17	0.303425	-0.41	0.0778756	-0.27	0.65265
SDHA	XM_001094170.2:911	Housekeeping	mRNA	-0.24	0.141448	-0.11	0.232811	-0.03	0.884115	0.26	0.133892	-0.02	0.89359	-0.09	0.335187	-0.27	0.546163	0.04	0.6941
TBP	NM_001284983.1:738	Housekeeping	mRNA	-0.77	0.00477195	0.05	0.794004	-0.83	0.250902	0.08	0.697506	-0.1	0.429001	-0.14	0.585579	-0.62	0.205984	-0.12	0.223913
TRIM39	NM_001319626.1:1026	Housekeeping	mRNA	0.28	0.0593699	0.11	0.683215	0.2	0.516442	-0.04	0.79809	0.24	0.135599	0	0.998885	-0.11	0.842834	0.31	0.0378043
TUBB	XM_005553615.2:2019	Housekeeping	mRNA	-0.62	0.0171491	-0.78	0.205834	-0.58	0.223903	0.2	0.26019	0.02	0.915643	-0.32	0.0530978	-0.47	0.074173	0.25	0.0932678
UBB	XM_015437369.1:1030	Housekeeping	mRNA	0.28	0.721295	-0.35	0.604711	-0.62	0.119602	-0.11	0.606203	-0.04	0.917368	0.1	0.822297	-0.07	0.851101	0.71	0.0338532
